# Supplementary material for: Health care workers in conflict and post-conflict settings: Systematic mapping of the evidence
Source: PLoS One. 2020 May 29;15(5):e0233757. doi: 10.1371/journal.pone.0233757 (PMC7259645; doi:10.1371/journal.pone.0233757)
Supplement: S4 File — (XLSX) [file pone.0233757.s004.xlsx]

## Sheet: Conflict
Record ID		Setting	Publication characteristics	Themes
Author(s) and full citation	Year	Countr(ies) focus of paper	Publication type	Violence and attack against HCWs	Education; training of HCWs	Health/medical practice in conflict settings	Movement; Migration; work permit of HCWs	Mental health of HCWs	Role of HCWs in peace promotion and protecting health care	Medical ethics in war-time
Ben-Ezra, M., Palgi, Y., Shrira, A., & Hamama-Raz, Y. (2013). Somatization and Psychiatric Symptoms among Hospital Nurses Exposed to War Stressors. Israel Journal of Psychiatry & Related Sciences, 50(3), 182-186.	2013	Israel	Primary study					ü
Ben-Ezra, M., Palgi, Y., Wolf, J. J., & Shrira, A. (2011). Psychosomatic symptoms among hospital physicians during the Gaza War: a repeated cross-sectional study. Israel Journal of Psychiatry and Related Sciences, 48(3), 170-174.	2011	Israel	Primary study					ü
Bergovec, M., Kuzman, T., Rojnic, M., & Makovic, A. (2002). Zagreb University School of Medicine: Students' grades during war. Croatian Medical Journal, 43(1), 67-70.	2002	Croatia	Primary study		ü			ü
Bloom, J. D., & Sondorp, E. (2006). Relations between ethnic Croats and ethnic Serbs at Vukovar General Hospital in wartime and peacetime. Medicine, Conflict and Survival, 22(2), 110-131.	2006	Croatia	Primary study	ü			ü
Clarke, S. (2010). A grave new world. Hands Up For Health Workers. Merlin.	2010	Not country specific	Technical report	ü				ü
Devkota, B., & van Teijlingen, E. R. (2009). Politicians in apron: case study of rebel health services in Nepal. Asia-Pacific Journal of Public Health, 21(4), 377-384. doi: 10.1177/1010539509342434	2009	Nepal	Systematic review	ü			ü
Gulland, A. (2013). Attacks on health workers in conflict areas should be documented for advocacy purposes, conference hears. BMJ (Clinical research ed.), 347, f7259.	2013	Not country specific	News	ü
Kienzler, H. (2012). The social life of psychiatric practice: Trauma in postwar Kosova. Medical Anthropology: Cross Cultural Studies in Health and Illness, 31(3), 266-282.	2012	Kosovo	Primary study		ü	ü
Medact (2008). Rehabilitation Under Fire- Health Care in Iraq 2003-2007	2008	Iraq	Technical report	ü	ü		ü
Namakula, J., & Witter, S. (2014). Living through conflict and post-conflict: experiences of health workers in northern Uganda and lessons for people-centred health systems. Health Policy Plan, 29 Suppl 2, ii6-14. doi:10.1093/heapol/czu022	2014	Uganda	Primary study	ü		ü		ü
Simunovic, V. J. (2007). Health care in Bosnia and Herzegovina before, during, and after 1992-1995 war: a personal testimony. Conflict & Health [Electronic Resource], 1, 7.	2007	Bosnia and Herzegovina	Case study	ü			ü
Voelker, R. (2008). Iraqi health minister works to reform, restore neglected system. JAMA - Journal of the American Medical Association, 300(6), 639.	2008	Iraq	News	ü
Webster, P. C. (2011). Iraq's health system yet to heal from ravages of war. Lancet, 378 North American Edition(9794), 863-866. doi:10.1016/S0140-6736(11)61399-8	2011	Iraq	Editorial, correspondence or opinion piece	ü			ü
Youngs (2006). Human Resources for Health Programs for Countries in Conflict and Post-Conflict Situations. IntraHealth International (December 2006).	2006	Not country specific	Technical report		ü
A tribute to aid workers (2006). Lancet, 368(9536), 620.	2006	Not country specific	Editorial, correspondence or opinion piece	ü
Abbara, A., Orcutt, M., & Gabbar, O. (2015). Syria's lost generation of doctors. BMJ, 350, h3479.	2015	Syria	News	ü
Abdou, R., Romm, I., Schiff, D., Austad, K., Dubal, S., Kimmel, S., et al. (2009). In solidarity with Gaza. The Lancet, 373(9660), 295.	2009	State of Palestine	Editorial, correspondence or opinion piece	ü					ü
Abramovitch, H. (2013). Making war a part of medical education. Israel Medical Association Journal, 15(3), 174-175.	2013	Israel	Editorial, correspondence or opinion piece		ü			ü
Abrams, E. (2009). Saving my heart. CMAJ : Canadian Medical Association journal = journal de l'Association medicale canadienne, 181(6-7), E115.	2009	Israel	News						ü
Abramsky, O. (2009). Letter to the Royal College of Physicians (London): Take anti-Israeli politics out of medicine. Israel Medical Association Journal, 11(6), 334.	2009	State of Palestine	Editorial, correspondence or opinion piece		ü		ü
Abu-El-Noor, N. I., Aljeesh, Y. I., Radwan, A. S., Abu-El-Noor, M. K., Qddura, I. A., Khadoura, K. J., et al. (2016). Post-Traumatic Stress Disorder Among Health Care Providers Following the Israeli Attacks Against Gaza Strip in 2014: A Call for Immediate Policy Actions. Archives of Psychiatric Nursing, 30(2), 185-191.	2016	State of Palestine	Primary study					ü
Acerra, J. R., Iskyan, K., Qureshi, Z. A., & Sharma, R. K. (2009). Rebuilding the health care system in Afghanistan: An overview of primary care and emergency services. International Journal of Emergency Medicine, 2(2), 77-82.	2009	Afghanistan	Narrative review
Adams, E. (2016). Human rights and health in conflict zones. International News, 24(8), 22-23.	2016	Not country specific	News	ü
Adil, M., Johnstone, P., Furber, A., Siddiqi, K., & Khan, D. (2013). Violence against public health workers during armed conflicts. The Lancet, 381(1), 293-293. doi: 10.1016/S0140-6736(13)60127-0	2013	Pakistan	Editorial, correspondence or opinion piece	ü		ü
Afkhami, A. A. (2014). Psychiatry and efforts to build community in Iraq. American Journal of Psychiatry, 171(9), 913-915.	2014	Iraq	Editorial, correspondence or opinion piece		ü	ü
Ahmadzai, T. K., Maburutse, Z., Miller, L., & Ratnayake, R. (2016). Protecting public health in Yemen. The Lancet, 388(10061), 2739.	2016	Yemen	Editorial, correspondence or opinion piece			ü
Ahmed, F. (2014). The sideline or frontline: where should the UK medical profession stand in times of armed conflict overseas? BMJ, 348(7940), 26-26.	2014	Syria	Editorial, correspondence or opinion piece	ü					ü
Aiga, H., & Pariyo, G. W. (2013). Violence against health workers during armed conflict. The Lancet, 381, 1276-1276. doi: 10.1016/S0140-6736(13)60839-9	2013	Not country specific	Editorial, correspondence or opinion piece	ü		ü
Al Mosawi, A. J. (2008). Medical education and the physician workforce of Iraq. Journal of Continuing Education in the Health Professions, 28(2), 103-105.	2008	Iraq	Case study				ü
Alasaad, S. (2013). War diseases revealed by the social media: Massive leishmaniasis outbreak in the Syrian Spring. Parasites and Vectors, 6(94).	2013	Syria	Editorial, correspondence or opinion piece			ü
Alkan, M. L., & Shwartz, S. (2007). Medical services for rural Ethiopean Jews in Addis Ababa, 1990-1991. Rural and Remote Health, 7(4), 829.	2007	Ethiopia	Editorial, correspondence or opinion piece			ü
Al-Kindi, S. (2014). Violence against doctors in Iraq. The Lancet, 384(9947), 954-955.	2014	Iraq	Editorial, correspondence or opinion piece	ü
Allan, R. (2007). Where are you from? Clinical Medicine, 7(2), 101-102.	2007	Iraq	Editorial, correspondence or opinion piece	ü			ü
Ameh, C. A., Bishop, S., Kongnyuy, E., Grady, K., & Van den Broek, N. (2011). Challenges to the provision of emergency obstetric care in iraq. Maternal & Child Health Journal, 15(1), 4-11. doi: 10.1007/s10995-009-0545-3	2011	Iraq	Primary study	ü	ü	ü	ü
Amin, N. M., & Khoshnaw, M. Q. (2003). Medical education and training in Iraq. The Lancet, 362(9392), 1326.	2003	Iraq	Editorial, correspondence or opinion piece		ü
Amnesty International. (2011). Health crisis: Syrian government targets the wounded and health workers. Retrieved from https://www.amnesty.org/en/documents/mde24/059/2011/en/	2011	Syria	Technical report	ü		ü
Anonymous. (2000). Defining the limits of public health. The Lancet, 355(9204), 587.	2000	Not country specific	Editorial, correspondence or opinion piece						ü
Anonymous. (2001). Nurse pledges to stay in war zone. Nursing Standard, 16(5), 4-4.	2001	Afghanistan	News			ü
Anonymous. (2002). Plea for safety in war zones. Nursing Standard, 16(31), 6.	2002	Not country specific	News	ü
Anonymous. (2003). Health professions speak out against armed conflict. Canadian Nurse, 99(5), 32-32.	2003	Not country specific	Editorial, correspondence or opinion piece						ü
Anonymous. (2006). Help needed for East Timor nurses. Australian Nursing Journal (July 1993), 14(1), 15.	2006	Timor-Leste	News			ü
Anonymous. (2010). Nurses gear up to help treat injured children in war zone. Paediatric Nursing, 22(3), 5-5.	2010	Afghanistan	News			ü
Anonymous. (2011). Charities send aid and staff to Libya. Nursing Standard, 26(1), 6-6.	2011	Libya	News			ü
Anonymous. (2012). A medical crisis in Syria. The Lancet, 380(9841), 537.	2012	Syria	Editorial, correspondence or opinion piece	ü
Anonymous. (2014). Health Care in Danger: Deliberate Attacks on Health Care during Armed Conflict. PLoS Medicine, 11(6), 1-2.	2014	Not country specific	Editorial, correspondence or opinion piece	ü					ü
Anonymous. (2014). The war on Syrian civilians. The Lancet, 383(9915), 383.	2014	Syria	Editorial, correspondence or opinion piece	ü			ü
Anonymous. (2015). Care for the carers. Nature, 527(7576), 7-8.	2015	Not country specific	Editorial, correspondence or opinion piece	ü
Anonymous. (2016). Syria: a health crisis too great to ignore. The Lancet, 388(10039), 2.	2016	Syria	Editorial, correspondence or opinion piece	ü
Anonymous. (2017). Nurses' flight worsens Middle Eastern health crisis. Lamp, 74(1), 22-23.	2017	Syria, Iraq, Libya and Nigeria	News				ü
Anonymous. (2017). Syria suffers as the world watches. The Lancet, 389(10074), 1075.	2017	Syria	Editorial, correspondence or opinion piece	ü
Arias-López, B. E. (2013). Care and social suffering: nursing within contexts of political violence. Investigacion & Educacion en Enfermeria, 31(1), 125-132.	2013	Colombia	Editorial, correspondence or opinion piece			ü
Arie, S. (2011). Gaddafi's forces attacked hospitals, patients, and health professionals, report confirms. BMJ (Clinical research ed.), 343, d5533.	2011	Libya	News	ü
Arie, S. (2013). Charity donations in name of UK doctor killed in Syria rise beyond expectations. BMJ (Clinical research ed.), 346 (f3592).	2013	Syria	News	ü
Arie, S. (2013). Family of missing UK doctor says he entered Syria with 20,000 in medical supplies to provide aid. BMJ (Clinical research ed.), 346(f681).	2013	Syria	News	ü			ü
Arie, S. (2013). Investigate death of British doctor in Syria, say campaigners. BMJ (Clinical research ed.), 347 (f7647).	2013	Syria	News	ü
Arie, S. (2015). Islamic State executes 10 doctors for refusing to treat its wounded fighters. BMJ (Clinical research ed.), 350, h1963.	2015	Iraq	News	ü
Asia, M. R., Georges, J. M., & Hunter, A. J. (2010). Research in conflict zones: implications for nurse researchers. Advances in Nursing Science, 33(2), 94-100. doi:10.1097/ANS.0b013e3181d52dd4	2010	State of Palestine	Case study			ü
Austin, H. (2003). The situation is worse than before the war. Nursing Standard, 17(46), 8-8.	2003	Iraq	News			ü
Ayiasi, R.M., Rutebemberwa, E., Martineau, T. (2016). Understanding deployment policies and systems for staffing rural areas in Northern Uganda during and after the conflict: synthesis report: ReBUILD consortium. https://rebuildconsortium.com/media/1509/deploymentugandaworkingdraft16dec16b.pdf	2016	Uganda	Technical report				ü
Bagaric, I. (2000). Medical services of Croat people in Bosnia and Herzegovina during 1992-1995 war: Losses, adaptation, organization, and transformation. Croatian Medical Journal, 41(2), 124-140.	2000	Bosnia and Herzegovina	Editorial, correspondence or opinion piece	ü		ü	ü
Band-Winterstein, T., & Koren, C. (2010). We take care of the older person, who takes care of us? Professionals working with older persons in a shared war reality. Journal of Applied Gerontology, 29(6), 772-792.	2010	Israel	Primary study					ü
Bar-El, Y., Reisner, S., & Beyar, R. (2014). Moral dilemmas faced by hospitals in time of war: the Rambam Medical Center during the second Lebanon war. Medicine, Health care, and Philosophy, 17(1), 155-160.	2014	Israel	Editorial, correspondence or opinion piece			ü				ü
Barmania, S. (2012). Undercover medicine: Treating Syria's wounded. The Lancet, 379(9830), 1936-1937.	2012	Syria	News	ü
Baroness Cox, C. (2003). The Baroness Cox of Queensbury. Nursing Ethics, 10(4), 441-445.	2003	Not country specific	News						ü
Batley, N. J., Makhoul, J., & Latif, S. A. (2008). War as a positive medical educational experience. Medical Education, 42(12), 1166-1171.	2008	Lebanon	Primary study		ü
Ben-Ezra, M., & Bibi, H. (2016). The Association Between Psychological Distress and Decision Regret During Armed Conflict Among Hospital Personnel. Psychiatric Quarterly, 87(3), 515-519.	2016	Israel	Primary study					ü
Ben-Ezra, M., Palgi, Y., & Essar, N. (2007). Impact of war stress on posttraumatic stress symptoms in hospital personnel. General Hospital Psychiatry, 29(3), 264-266.	2007	Israel	Primary study					ü
Ben-Ezra, M., Palgi, Y., & Essar, N. (2008). The impact of exposure to war stress on hospital staff: a preliminary report. Journal of Psychiatric Research, 42(5), 422-423.	2008	Israel	Editorial, correspondence or opinion piece	ü				ü
Ben-Ezra, M., Palgi, Y., Wolf, J. J., & Shrira, A. (2011). Psychiatric symptoms and psychosocial functioning among hospital personnel during the Gaza War: a repeated cross-sectional study. Psychiatry Research, 189(3), 392-395. doi:10.1016/j.psychres.2011.02.004	2011	Israel	Primary study					ü
Betsi, N. A., Koudou, B. G., Cisse, G., Tschannen, A. B., Pignol, A. M., Ouattara, Y., et. al. (2006). Effect of an armed conflict on human resources and health systems in Cote d'Ivoire: Prevention of and care for people with HIV/AIDS. AIDS Care - Psychological and Socio-Medical Aspects of AIDS/HIV, 18(4), 356-365.	2006	Côte d'Ivoire	Primary study			ü	ü
Birch, M. (2001). A risk worth taking. Nursing Standard, 16(12), 60-61.	2001	Not country specific	News	ü
Birch, M., & Ratneswaren, S. (2009). From Solferino to Sri Lanka: health workers, health information, and international law. Medicine, conflict, and survival, 25(3), 191-192.	2009	Sri Lanka	Editorial, correspondence or opinion piece	ü
Bloem, C., Morris, R. E., & Chisolm-Straker, M. (2017). Human Trafficking in Areas of Conflict: Health Care Professionals' Duty to Act. AMA Journal of Ethics, 19(1), 72-79.	2017	Not country specific	Editorial, correspondence or opinion piece			ü				ü
Boehm, A. (2010). The functions of social service workers at a time of war against a civilian population. Disasters, 34(1), 261-286.	2010	Israel	Primary study			ü
Bolza, R. (2010). Delivering hope--and babies--in a war-torn land. Interview by Laura Putre. Hospitals & Health Networks, 84(11), 17.	2010	Afghanistan	News			ü
Boren, D. (2007). Physician obligations to help document the atrocities of war. Virtual Mentor, 9(10), 692-694. doi:10.1001/virtualmentor.2007.9.10.jdsc1-0710	2007	Iraq	Editorial, correspondence or opinion piece			ü				ü
Bradbeer, M. (2011). Safeguard nurses at war. Australian nursing journal (July 1993), 19(4), 3-3.	2011	Not country specific	Editorial, correspondence or opinion piece	ü
Brook, O. R. (2007). Recollections of a radiology resident at war. Radiology, 244(2), 329-330.	2007	Israel	Editorial, correspondence or opinion piece	ü		ü
Brundtland, G. H., Glinka, E., Hausen, H. Z., & D'Avila, R. L. (2013). Open letter: Let us treat patients in Syria. The Lancet, 382(9897), 1019-1020.	2013	Syria	Editorial, correspondence or opinion piece			ü			ü
Brunham, L., Lee, P., & Pinto, A. (2003). Medical students not mum on Iraq. CMAJ Canadian Medical Association Journal, 169(6), 541.	2003	Iraq	Editorial, correspondence or opinion piece						ü
Burkle Jr, F. M., Erickson, T. B., Von Schreeb, J., Redmond, A. D., Kayden, S., & Van Rooyen. (2017). A declaration to the UN on wars in the Middle East. The Lancet, 389, 699-700.	2017	Syria	Editorial, correspondence or opinion piece	ü					ü
Burkle, F. M., Erickson, T., von Schreeb, J., Kayden, S., Redmond, A., Chan, E. Y. Y., et al. (2016). The solidarity and health neutrality of physicians in war & peace. PLoS Currents Disasters.	2016	Not country specific	Editorial, correspondence or opinion piece	ü						ü
Burnham, G., Malik, S., Dhari Al-Shibli, A. S., Mahjoub, A. R., Baqer, A. Q., Baqer, Z. Q., et al. (2012). Understanding the impact of conflict on health services in Iraq: Information from 401 Iraqi refugee doctors in Jordan. International Journal of Health Planning and Management, 27(1), e51-e64.	2012	Iraq	Primary study	ü			ü
Byamungu, D. C., & Ogbeiwi, O. I. (2003). Integrating leprosy control into general health service in a war situation: The level after 5 years in Eastern Congo. Leprosy Review, 74(1), 68-78.	2003	Congo	Primary study		ü	ü
Carlisle, D. (2012). In the line of fire. Nursing Standard, 26(39), 18-19. doi: 10.7748/ns.26.39.18.s26	2012	Pakistan	News	ü
Carmichael, J. L., & Karamouzian, M. (2014). Deadly professions: violent attacks against aid-workers and the health implications for local populations. International Journal of Health Policy & Management, 2(2), 65-67.	2014	Not country specific	Editorial, correspondence or opinion piece	ü			ü
Casey, S. E., Mitchell, K. T., Amisi, I. M., Haliza, M. M., Aveledi, B., Kalenga, P., et al. (2009). Use of facility assessment data to improve reproductive health service delivery in the Democratic Republic of the Congo. Conflict & Health, 3, 12.	2009	Congo	Primary study		ü		ü
Catton, H. (2016). It takes a brave heart to be a nurse in a war-torn country. RCNi, 31, 28-28.	2016	Not country specific	Editorial, correspondence or opinion piece	ü
Center for Public Health and Human Rights at Johns Hopkins Bloomberg School of Public Health. (2013). Protection of health workers, patients and facilities in times of violence. Retrieved from https://www.jhsph.edu/research/centers-and-institutes/center-for-public-health-and-human-rights/_pdf/BellagioReport-03192014.pdf	2013	Not country specific	Technical report	ü
Challoner, K. R., & Forget, N. (2011). Effect of civil war on medical education in Liberia. International Journal of Emergency Medicine, 4(1).	2011	Liberia	Primary study		ü
Chi, P. C., Bulage, P., Urdal, H., & Sundby, J. (2015). Perceptions of the effects of armed conflict on maternal and reproductive health services and outcomes in Burundi and Northern Uganda: A qualitative study. BMC International Health and Human Rights, 15 (1), 7.	2015	Burundi and Uganda	Primary study	ü	ü
Clarfield, A. M. (2009). Close calls. Canadian Medical Association Journal, 180(12), E98.	2009	Israel	News			ü
Clark, J. R. (2016). Civilians in a War Zone. Air Medical Journal, 35(5).	2016	Afghanistan	Editorial, correspondence or opinion piece	ü
Cohn, J. R., Romirowsky, A., & Marcus, J. M. (2004). Abuse of health-care workers' neutral status [1]. The Lancet, 363(9419), 1473.	2004	Not country specific	Editorial, correspondence or opinion piece							ü
Corcione, A., Petrini, F., Gristina, G., & De Robertis, E. (2017). A statement on the war in Syria from SIAARTI and partners. The Lancet, 389(10064), 31.	2017	Syria	Editorial, correspondence or opinion piece	ü					ü
Coupland, R., & Cordner, S. (2003). People missing as a result of armed conflict: standards and guidelines are needed for all, including health professionals. BMJ (International Edition), 326(7396), 943-944.	2003	Not country specific	Editorial, correspondence or opinion piece			ü
Cousins, S. (2015). Syrian crisis: Health experts say more can be done. The Lancet, 385(9972), 931-934.	2015	Syria	Editorial, correspondence or opinion piece	ü			ü
Davenport, A. (2000). Healthcare in Kosovo. Midwifery Today with International Midwife(53), 50-52.	2000	Kosovo	Editorial, correspondence or opinion piece		ü	ü
Davis, M., Goldstein, K., Nasser, T., & Assaf, C. (2006). Peace through Health: The Role of Health Workers in Preventing Emergency Care Needs. Academic Emergency Medicine, 13(12), 1324-1327.	2006	Not country specific	Editorial, correspondence or opinion piece			ü			ü
de Val D'Espaux, S., Madi, B., Nasif, J., Arabasi, M., Raddad, S., Madi, A., et al. (2011). Strengthening mental health care in the health system in the occupied Palestinian territory. Intervention (15718883), 9(3), 279-290. doi: 10.1097/WTF.0b013e32834dea41	2011	State of Palestine	Case study		ü	ü
Dean, E. (2016). Nursing in the world's most challenging places. Nursing Standard, 30(48), 38-39.	2016	Not country specific	Editorial, correspondence or opinion piece			ü
Decker, J. T., Constantine Brown, J. L., & Tapia, J. (2017). Learning to Work with Trauma Survivors: Lessons from Tbilisi, Georgia. Social Work in Public Health, 32(1), 53-64.	2017	Georgia	Case study		ü
D'Errico, N. C., Wake, C. M., & Wake, R. M. (2010). Healing Africa? Reflections on the peace-building role of a health-based non governmental organization operating in eastern Democratic Republic of Congo. Medicine, conflict, and survival, 26(2), 145-159.	2010	Congo	Case study						ü
Devi, S. (2012). Syria's refugees face a bleak winter. The Lancet, 380(9851), 1373-1374.	2012	Syria	News	ü
Devi, S. (2016). Syria's health crisis: 5 years on. The Lancet, 387(10023), 1042-1043.	2016	Syria	News	ü
Dewachi, O., Skelton, M., Nguyen, V. K., Fouad, F. M., Sitta, G. A., Maasri, Z., et al. (2014). Changing therapeutic geographies of the Iraqi and Syrian wars. The Lancet, 383(9915), 449-457.	2014	Iraq and Syria	Case study	ü			ü			ü
Donaldson, R. I., Mulligan, D. A., Nugent, K., Cabral, M., Saleeby, E. R., Ansari, W., et al. (2011). Using tele-education to train civilian physicians in an area of active conflict: certifying iraqi physicians in pediatric advanced life support from the United States. Journal of Pediatrics, 159(3), 507-509.e501.	2011	Iraq	Case study		ü
Donaldson, R. I., Shanovich, P., Shetty, P., Clark, E., Aziz, S., Morton, M., et al. (2012). A survey of national physicians working in an active conflict zone: the challenges of emergency medical care in iraq. Prehospital & Disaster Medicine, 27(2), 153-161.	2012	Iraq	Primary study	ü	ü	ü
Doocy, S., Malik, S., & Burnham, G. (2010). Experiences of Iraqi doctors in Jordan during conflict and factors associated with migration. American Journal of Disaster Medicine, 5(1), 41-47.	2010	Iraq	Primary study				ü
Duffin, C. (2010). Aid work 'in jeopardy' as combatants in war zones target charity services. Emergency nurse : the journal of the RCN Accident and Emergency Nursing Association, 18(2), 7.	2010	Not country specific	News	ü
Dumont, F. (2009). On the ground in the Gaza Strip. Canadian Medical Association Journal, 180(6), 610.	2009	State of Palestine	News			ü
Durham, J., Pavignani, E., Beesley, M., & Hill, P. S. (2015). Human resources for health in six healthcare arenas under stress: a qualitative study. Human Resources for Health, 13, 14.	2015	Afghanistan, Central African Republic, Congo, Haiti, State of Palestine and Somalia	Primary study		ü		ü
Dyer, E. (2002). Nursing in Goma, Congo. The American Journal of Nursing, 102(5), 87, 89, 91.	2002	Congo	Editorial, correspondence or opinion piece			ü
Eaton, L. (2001). Doctors must speak out over war and humanitarian crises. BMJ (Clinical research ed.), 323(7316), 771.	2001	Not country specific	News		ü				ü
Eisenkraft, A., Gilburd, D., Kassirer, M., & Kreiss, Y. (2014). What can we learn on medical preparedness from the use of chemical agents against civilians in Syria? American Journal of Emergency Medicine, 32(2), 186.	2014	Syria	Editorial, correspondence or opinion piece			ü
El Jamil, F., Hamadeh, G. N., & Osman, H. (2007). Experiences of a support group for interns in the setting of war and political turmoil. Family Medicine, 39(9), 656-658.	2007	Lebanon	Primary study					ü
Elalem, S., & Mull, J. (2011). Working in a war zone. Nursing Standard, 26(2), 64. doi: 10.7748/ns2011.09.26.2.64.p6340	2011	Libya	News			ü
Elamein, M., Bower, H., Valderrama, C., Zedan, D., Rihawi, H., Almilaji, K., et al. (2017). Attacks against health care in Syria, 2015-16: Results from a real-time reporting tool. The Lancet, 390(10109):2278-2286.	2017	Syria	Primary study	ü
El-Fiki, M., & Rosseau, G. (2011). The 2011 Egyptian revolution: A neurosurgical perspective. World Neurosurgery, 76(1-2), 28-32.	2011	Egypt	Editorial, correspondence or opinion piece			ü
Essar, N., Ben-Ezra, M., Langer, S., & Palgi, Y. (2008). Gender differences in response to war stress in hospital personnel: Does profession matter? A preliminary study. European Journal of Psychiatry, 22(2), 77-83.	2008	Israel	Primary study					ü
Fernandez, G., & Boulle, P. (2013). Where conflict's medical consequences remain unchanged. The Lancet, 381(9870), 901.	2013	Iraq	Editorial, correspondence or opinion piece				ü
Fisher, R. C. (2008). Musculoskeletal trauma services in Mozambique and Sri Lanka. Clinical Orthopaedics and Related Research, 466(10), 2399-2402.	2008	Mozambique and Sri Lanka	Case study		ü
Foghammar, L., Jang, S., Kyzy, G. A., Weiss, N., Sullivan, K. A., Gibson-Fall, F., et al. (2016). Challenges in researching violence affecting health service delivery in complex security environments. Social Science & Medicine, 162, 219-226. doi: 10.1016/j.socscimed.2016.03.039	2016	Not country specific	Primary study	ü
Footer, K. H. A., Meyer, S., Sherman, S. G., & Rubenstein, L. (2014). On the frontline of eastern Burma's chronic conflict - Listening to the voices of local health workers. Social Science and Medicine, 120, 378-386.	2014	Myanmar	Primary study	ü
Fouad, F. M., Alameddine, M., & Coutts, A. (2016). Human resources in protracted crises: Syrian medical workers. The Lancet, 387, 1613-1613.	2016	Syria	Editorial, correspondence or opinion piece	ü			ü
Fouad, F. M., Sparrow, A., Tarakji, A., Alameddine, M., El-Jardali, F., Coutts, A. P., et al. (2017). Health workers and the weaponisation of health care in Syria: A preliminary inquiry for The Lancet-American University of Beirut Commission on Syria. The Lancet, 390(10111), 2516-2526.	2017	Syria	Narrative review	ü	ü	ü	ü
Friedrich, M. J. (2011). Human rights report details violence against health care workers in Bahrain. JAMA, 306(5), 475-476.	2011	Bahrain	News	ü
Garfield, R. (2013). Health professionals in Syria. The Lancet, 382(9888), 205-206.	2013	Syria	Editorial, correspondence or opinion piece	ü
Garfield, R., Dresden, E., & Boyle, J. S. (2003). Health care in Iraq. Nursing Outlook, 51(4), 171-177.	2003	Iraq	Narrative review		ü	ü
Gately, R. (2004). Humanitarian aid to Iraqi Civilians during the war: A US nurse's role. Journal of Emergency Nursing, 30(3), 230-236.	2004	Iraq	Editorial, correspondence or opinion piece			ü
Gearey, J. (2007). A call to unite: Physicians must help children in areas of conflict. CMAJ: Canadian Medical Association Journal, 176(10), 1407.	2007	Not country specific	News			ü
Ghaleb, S., Mukwege, D. M., Roberts, R., Sulkowicz, K. J., Vlassov, V. V., & signatories. (2016). Protect Syria's doctors: an open letter to world leaders. The Lancet, 388(10049), 1056.	2016	Syria	Editorial, correspondence or opinion piece	ü
Gilbert, M. (2002). Protect health personnel in war zones! Tidsskrift for den Norske laegeforening : tidsskrift for praktisk medicin, ny raekke, 122(9), 892.	2002	State of Palestine	Editorial, correspondence or opinion piece	ü
Gluncic, V., Pulanic, D., Prka, M., Marusic, A., & Marusic, M. (2001). Curricular and extracurricular activities of medical students during war, Zagreb University School of Medicine, 1991-1995. Academic Medicine, 76(1), 82-87.	2001	Croatia	Case study			ü			ü
Gold, S. (2009). Caring for Gaza's victims of war. Nursing Standard, 23(26), 64-64.	2009	State of Palestine	News			ü
Goldberger, J. J., Popp, R. L., & Zipes, D. P. (2014). Israel-Gaza conflict. The Lancet, 384(9943), 577-578.	2014	State of Palestine	Editorial, correspondence or opinion piece						ü
Goniewicz, K., Goniewicz, M., & Pawłowski, W. (2016). Protection of medical personnel in contemporary armed conflicts. Wiadomosci lekarskie (Warsaw, Poland : 1960), 69(2), 280-284.	2016	Afghanistan	Narrative review	ü
Gordon, J. S. (2006). Healing the wounds of war: Gaza diary. Alternative Therapies in Health and Medicine, 12(2), 20.	2006	State of Palestine	Editorial, correspondence or opinion piece		ü
Gulland, A. (2013). Doctors urge Syrian government to allow them access to patients. BMJ (Clinical research ed.), 347, f5698.	2013	Syria	News			ü
Gulland, A. (2013). Medical students perform operations in Syria's depleted health system. BMJ (Clinical research ed.), 346(may14 2), f3107-f3107. doi: 10.1136/bmj.f3107	2013	Syria	News			ü
Gulland, A. (2015). WHO condemns attacks on healthcare workers in Yemen. BMJ (Online), 350, h2914.	2015	Yemen	News	ü
Haar, R. J., Footer, K. H., Singh, S., Sherman, S. G., Branchini, C., Sclar, J., et al. (2014). Measurement of attacks and interferences with health care in conflict: validation of an incident reporting tool for attacks on and interferences with health care in eastern Burma. Conflict & Health, 8(1), 23.	2014	Myanmar	Primary study	ü
Haber, Y., Palgi, Y., Hamama-Raz, Y., Shrira, A., & Ben-Ezra, M. (2013). Predictors of Professional Quality of Life among Physicians in a Conflict Setting: The Role of Risk and Protective Factors. Israel Journal of Psychiatry & Related Sciences, 50(3), 174-180.	2013	Israel	Primary study					ü
Hagopian, A., Ratevosian, J., & Deriel, E. (2009). Gathering in groups: Peace advocacy in health professional associations. Academic Medicine, 84(11), 1485.	2009	Not country specific	Editorial, correspondence or opinion piece						ü
Hallam, R. (2013). Response to Syria's health crisis. The Lancet, 382(9893), 679-680.	2013	Syria	Editorial, correspondence or opinion piece		ü	ü
Hameed, Y. (2009). Dispatch from the medical front: A doctor and a grenade. Canadian Medical Association Journal, 181(3-4), E40.	2009	Iraq	News			ü
Hampton, T. (2013). Health care under attack in Syrian conflict. JAMA, 310(5), 465-466.	2013	Syria	Editorial, correspondence or opinion piece	ü
Hathout, L. (2012). The right to practice medicine without repercussions: ethical issues in times of political strife. Philosophy, Ethics, and Humanities in Medicine, 7, 11.	2012	Bahrain and Syria	Editorial, correspondence or opinion piece	ü		ü				ü
Hawkes, N. (2012). Attacks on doctors rise as rules of conduct in conflict zones are abandoned. BMJ (Clinical research ed.), 344, e2973.	2012	Not country specific	News	ü
Hawkes, N. (2012). Attacks on doctors rise in conflict zones, report says. BMJ, 344(7854), 6-6.	2012	Not country specific	News	ü
Hays, K. E., & Prepas, R. (2015). The professionalization of international disaster response: it is time for midwives to get ready. Journal of Midwifery & Women's Health, 60(4), 348-359. doi: 10.1111/jmwh.12339	2015	Not country specific	Narrative review		ü	ü
Heisler, M., Baker, E., & McKay, D. (2015). Attacks on health care in Syria--normalizing violations of medical neutrality? New England Journal of Medicine, 373(26), 2489-2491.	2015	Syria	Editorial, correspondence or opinion piece			ü
Hendel, T., Fish, M., & Aboudi, S. (2000). Strategies used by hospital nurses to cope with a national crisis: a manager's perspective. International Nursing Review, 47(4), 224-231.	2000	Israel	Primary study					ü
Herbermann, J. D., & Fleck, F. (2017). Attacks depriving people of urgently needed health care. Bulletin of the World Health Organization, 95(1), 6-7.	2017	Not country specific	News	ü
Hinsenkamp, M. (2013). Violence against healthcare workers. International Orthopaedics, 37(12), 2321-2322.	2013	Not country specific	Editorial, correspondence or opinion piece	ü
Holt, E. (2014). Ukraine: Health workers fear for their safety. The Lancet, 384(9945), 735.	2014	Ukraine	News	ü
Hurley, R. (2013). Who cares for the nine million displaced people of Syria? BMJ, 347, f7374.	2013	Syria	News			ü
Huss, E., Sarid, O., & Cwikel, J. (2010). Using art as a self-regulating tool in a war situation: a model for social workers. Health & Social Work, 35(3), 201-209.	2010	Israel	Primary study					ü
Iacobucci, G. (2016). Syrian doctors appeal to President Obama for help. BMJ (Clinical research ed.), 354, i4458.	2016	Syria	News	ü					ü
Integrated Regional Information Networks (IRIN). (2006). Iraq: Neglected nurses fight their own war [Report]. Retrieved from http://www.irinnews.org/report/61948/iraq-neglected-nurses-fight-their-own-war	2006	Iraq	Technical report	ü
International Committee of the Red Cross (ICRC). (2011). Health care in danger a sixteen country study [Report]. Retrieved from https://www.icrc.org/en/doc/resources/documents/report/hcid-report-2011-08-10.htm	2011	Not country specific	Technical report	ü
International Committee of the Red Cross (ICRC). (2011). Health care in danger making the case. Retrieved from https://www.icrc.org/en/publication/4072-health-care-danger-making-case	2011	Not country specific	Technical report	ü
International Committee of the Red Cross (ICRC). (2011). Healthcare in danger a harsh reality [Brochure]. Retrieved from https://www.icrc.org/en/publication/4074-health-care-danger-harsh-reality-brief-brochure	2011	Not country specific	Technical report	ü
International Committee of the Red Cross (ICRC). (2012). Health care in danger the responsibilities of health-care personnel working in armed conflicts and other emergencies [Guide]. Retrieved from https://www.icrc.org/en/publication/4104-health-care-danger-responsibilities-health-care-personnel-working-armed-conflicts	2012	Not country specific	Technical report			ü
International Committee of the Red Cross (ICRC). (2012). Health care in danger violent incidents affecting health care [Interim report]. Retrieved from https://www.icrc.org/en/doc/assets/files/reports/4050-002_violent-incidents-report_en_final.pdf	2012	Not country specific	Technical report	ü
International Committee of the Red Cross (ICRC). (2015). Health care in danger violent incidents affecting health care [Interim report]. Retrieved from https://www.icrc.org/en/publication/4237-health-care-danger-violent-incidents-affecting-delivery-health-care-january-2012	2015	Not country specific	Technical report	ü		ü
International Council of Nurses (ICN). (2012). Armed conflict nursing's perspective [Position Statement]. Retrieved from https://www.icn.ch/sites/default/files/inline-files/E01_Armed_Conflict.pdf	2012	Not country specific	Technical report						ü
Izzeldin, I. M., & Nagi, E. A. (2008). Neurological services in Darfur: A deprived rural community in a tropical zone affected by ongoing armed conflict. The Journal of the Royal College of Physicians of Edinburgh, 38(1), 5-11.	2008	Sudan	Case study		ü
Jabbour, S. (2005). Healing and peace making in the Middle East: challenges for doctors. The Lancet, 365(9466), 1211-1212.	2005	State of Palestine	Editorial, correspondence or opinion piece						ü
Jaffe, E., Aviel, E., Aharonson-Daniel, L., Nave, M., & Knobler, H. (2010). The factors influencing the willingness of volunteer paramedics to re-volunteer in a time of war. Israel Medical Association Journal, 12, 526-530.	2010	Israel	Primary study		ü	ü
Jargin, S. V. (2009). Nursing and Security in Iraqi hospitals: some problems can be solved without foreign help. International Journal of Nursing Practice, 15(3), 129-130.	2009	Iraq	Editorial, correspondence or opinion piece		ü	ü				ü
Jayawardene, W., Youssefagha, A., Lajoie, S., & Torabi, M. (2013). Psychological distress among nurses caring for victims of war in sri lanka. Disaster Medicine & Public Health Preparedness, 7(3), 278-286. doi: 10.1001/dmp.2011.36	2013	Sri Lanka	Primary study					ü
Jefee-Bahloul, H., Barkil-Oteo, A., Pless-Mulloli, T., & Fouad, F. M. (2015). Mental health in the Syrian crisis: Beyond immediate relief. The Lancet, 386(10003), 1531.	2015	Syria	Primary study			ü
Johna, S. (2009). The anatomy of crime: Physicians under the oppressive regime of Saddam Hussein. AMHA - Acta Medico-Historica Adriatica, 7(2), 303-308.	2009	Iraq	Editorial, correspondence or opinion piece	ü						ü
Johnson, S. (2006). Doctors in the Cross Hairs; Iraq's physicians are increasingly targeted by violence. New York: Newsweek LLC, 147, 36.	2006	Iraq	News	ü
Johnson, T. D. (2005). A glimpse of emergency care and strife in Kosovo: One emergency nurse's experience. Journal of Emergency Nursing, 31(1), 124-128.	2005	Kosovo	Editorial, correspondence or opinion piece			ü
Jones, A., Howard, N., & Legido-Quigley, H. (2015). Feasibility of health systems strengthening in South Sudan: A qualitative study of international practitioner perspectives. BMJ Open, 5 (12), e009296.	2015	Sudan	Primary study		ü
Kassem, M. (2016). A Syrian neurosurgeon's journey. Surgical Neurology International, 7 (1), 6.	2016	Syria	Editorial, correspondence or opinion piece	ü
Katz, I. T., & Wright, A. A. (2004). Collateral damage - Medecins san Frontieres leaves Afghanistan and Iraq. New England Journal of Medicine, 351(25), 2571-2573.	2004	Afghanistan and Iraq	Editorial, correspondence or opinion piece	ü
Kertcher, C. (2014). Grassroots medical peace building: Training Palestinian physicians in Israel. Medicine, Conflict and Survival, 30(3), 190-212.	2014	Israel	Case study		ü				ü
Kevat, D., Lander, F., & Loff, B. (2012). The growing threat to medical independence in conflict zones. The Lancet, 379(9814), e31-e32.	2012	Bahrain and Syria	Editorial, correspondence or opinion piece	ü
Khan, H., & Al-Saadi, N. (2016). Can Health Professionals Inform Policy in Regions of Conflict? World Medical and Health Policy, 8(2), 208-209.	2016	Not country specific	Editorial, correspondence or opinion piece						ü
Kıbrıs, A., & Metternich, N. (2016). The flight of white-collars: Civil conflict, availability of medical service providers and public health. Social Science & Medicine, 149, 93-103. doi: 10.1016/j.socscimed.2015.11.052	2016	Turkey	Primary study				ü
Koren, D., Caspi, Y., Leiba, R., Bloch, D., Vexler, B., & Klein, E. (2009). Acute stress reactions among medical and non-medical personnel in a general hospital under missile attacks. Depression and Anxiety, 26(2), 123-128.	2009	Israel	Primary study					ü
Kuruppuarachchi, K. A., & Williams, S. S. (2002). Conflict in Sri Lanka. Doctors can influence people and promote peace. BMJ (Clinical research ed.), 324(7333), 361.	2002	Sri Lanka	Editorial, correspondence or opinion piece						ü
Labat (2006). Qualitative study exploring surgical team members' perception of patient safety in conflict-ridden Eastern Democratic Republic of Congo	2006	Congo	Primary study			ü
Lachter, J., Beiran, I., Wakai, S., & Segall, M. (2000). Physicians for peace (multiple letters). The Lancet, 355(9212), 1365-1366.	2000	Israel	Editorial, correspondence or opinion piece						ü
Lamberg, L. (2008). Psychiatrists strive to help children heal mental wounds from war and disasters. JAMA - Journal of the American Medical Association, 300(6), 642-643.	2008	Not country specific	News		ü
Lavi, T., Nuttman-Shwartz, O., & Dekel, R. (2017). Therapeutic Intervention in a Continuous Shared Traumatic Reality: An Example from the Israeli-Palestinian Conflict. British Journal of Social Work, 47(3), 919-935. doi:10.1093/bjsw/bcv127	2017	Israel	Primary study			ü		ü
Lee, C. I., Smith, L. S., Shwe Oo, E. K., Scharschmidt, B. C., Whichard, E., Kler, T., . . . Richards, A. K. (2009). Internally displaced human resources for health: villager health worker partnerships to scale up a malaria control programme in active conflict areas of eastern Burma. Global Public Health, 4(3), 229-241. doi:10.1080/17441690802676360	2009	Myanmar	Case study		ü
Lee, P. P. S. (2003). An open letter from Concerned Medical Students on Iraq [6]. Canadian Medical Association Journal, 168(9), 1115.	2003	Iraq	Editorial, correspondence or opinion piece						ü
Leighton, M. (2007). We must challenge war. BMJ, 334(7593), 550-550.	2007	Not country specific	Editorial, correspondence or opinion piece
Lev-Wiesel, R., Goldblatt, H., Eisikovits, Z., & Admi, H. (2009). Growth in the shadow of the war: the case of social workers and nurses working in a shared war reality. British Journal of Social Work, 39(6), 1154-1174. doi:bjsw/bcn021	2009	Israel	Primary study					ü
Levy, B. S., & Sidel, V. W. (2009). How academic medicine can contribute to peace-building efforts worldwide. Academic Medicine, 84(11), 1487.	2009	Not country specific	Editorial, correspondence or opinion piece						ü
Lim, A. G., Stock, L., Shwe Oo, E. K., & Jutte, D. P. (2013). Trauma and mental health of medics in eastern Myanmar's conflict zones: a cross-sectional and mixed methods investigation. Conflict & Health [Electronic Resource], 7(1), 15.	2013	Myanmar	Primary study					ü
Lindsay, J. (2007). The impact of the 2nd Intifada: an exploration of the experiences of Palestinian psychosocial counselors and social workers. Illness, Crisis & Loss, 15(2), 137-153.	2007	State of Palestine	Primary study			ü		ü
Mackay, B. (2003). MDs mostly mum on Iraq. Canadian Medical Association Journal, 168(10), 1307.	2003	Iraq	News						ü
MacQueen, G., & Santa-Barbara, J. (2000). Peace building through health initiatives. British Medical Journal, 321(7256), 293-296.	2000	Not country specific	Narrative review						ü
MacQueen, G., Santa-Barbara, J., Neufeld, V., Yusuf, S., & Horton, R. (2001). Health and peace: Time for a new discipline. Lancet, 357(9267), 1460-1461.	2001	Not country specific	Editorial, correspondence or opinion piece						ü
Madsen, A. M., Pope, R., Samuels, A., & Margolis, C. Z. (2013). Foreign students' experience during a time of war. Israel Medical Association Journal: Imaj, 15(3), 143-147.	2013	Israel	Primary study		ü			ü
Magidson, J. F., Lejuez, C. W., Kamal, T., Blevins, E. J., Murray, L. K., Bass, J. K., . . . Pagoto, S. (2015). Adaptation of community health worker-delivered behavioral activation for torture survivors in Kurdistan, Iraq. Glob Ment Health, 2.	2015	Iraq	Primary study		ü
Maglajlic, R. A. (2001). A new dawn: the changing face of mental health services in Bosnia and Herzegovina. Mental Health & Learning Disabilities Care, 4(12), 401-404.	2001	Bosnia and Herzegovina	Case study		ü
Mahn, M., Maung, C., Shwe Oo, E. K., Smith, L., Lee, C. I., Whichard, E., . . . Lee, T. J. (2008). Multi-level partnership to promote health services among internally displaced in eastern Burma. Global Public Health, 3(2), 165-186.	2008	Myanmar	Case study		ü
Mahomed, Z., Motara, F., & Bham, A. (2016). Humanitarian Medical Response to the Syrian Arab Republic (April 7, 2013 to April 23, 2013). Prehospital & Disaster Medicine, 31(1), 114-116. doi:10.1017/S1049023X15005518	2016	Syria	Case study		ü	ü
Malke, B. (2010). Ethical dilemmas for physicians in time of war. Israel Medical Association Journal, 12(3), 172-173.	2010	Not country specific	Editorial, correspondence or opinion piece			ü				ü
Mansoor, G. F., Hashemy, P., Gohar, F., Wood, M. E., Ayoubi, S. F., & Todd, C. S. (2013). Midwifery retention and coverage and impact on service utilisation in Afghanistan. Midwifery, 29(10), 1088-1094. doi:10.1016/j.midw.2013.07.021	2013	Afghanistan	Primary study		ü
Marchbein, D. (2013). Humanitarian surgery: a call to action for anesthesiologists. Anesthesiology, 119(5), 1001-1002.	2013	Syria	Editorial, correspondence or opinion piece	ü		ü	ü
Markestad T. (2009). Physicians in war. Tidsskr Nor Legeforen nr. 7, 2009; 129	2009	State of Palestine	Editorial, correspondence or opinion piece
Martineau, T., McPake, B., Theobald, S., Raven, J., Ensor, T., Fustukian, S., . . . Witter, S. (2017). Leaving no one behind: lessons on rebuilding health systems in conflict- and crisis-affected states. BMJ Global Health, 2(2), e000327. doi:10.1136/bmjgh-2017-000327	2017	Sierra Leone, Zimbabwe, Uganda and Cambodia	Case study	ü				ü
Martins J. S., Zwi A. B. & Thompson L. M. (2013). Challenges in Mobilising, Retaining and Supporting Health Workers During a Period of Political Upheaval A Case Study from Timor-Leste's Experience. Human Resources for Health Knowledge Hub.	2013	Timor-Leste	Technical report			ü	ü		ü
Marton, R. (2011). Human rights violations during Israel's attack on the Gaza Strip: 27 December 2008 to 19 January 2009. Global Public Health, 6(5), 560-569.	2011	State of Palestine	Case study	ü
Mason, D. (2006). Nursing In A War Zone. Nursing Standard (through 2013), 20(50), 62.	2006	Afghanistan and Sudan	News	ü					ü
Mason, P., & Ghareeb, K. (2007). Iraqi pharmacists contend with violence, murder and uncertainty... but in northern Iraq the future looks brighter. Pharmaceutical Journal, 279(7480), 624.	2007	Iraq	Editorial, correspondence or opinion piece	ü	ü		ü
McQueen, K. A., Burkle, F. M., Jr., Al-Gobory, E. T., & Anderson, C. C. (2007). Maintaining baseline, corrective surgical care during asymmetrical warfare: a case study of a humanitarian mission in the safe zone of a neighboring country. Prehosp Disaster Med, 22(1), 3-7; discussion 8.	2007	Iraq	Case study		ü	ü
Mihajlovic, I., & Vagenhofer, B. (2011). Care for the wounded at Vukovar Medical Center: New task for two general practitioners. Croatian Medical Journal, 52(1), 95-99.	2011	Croatia	Editorial, correspondence or opinion piece	ü		ü
Miles, S. H. (2007). Medical ethics and the interrogation of Guantanamo 063. The American Journal of Bioethics, 7(4), 5-11.	2007	Not country specific	Editorial, correspondence or opinion piece							ü
Missmahl, I., Kluge, U., Bromand, Z., & Heinz, A. (2012). Teaching psychiatry and establishing psychosocial services - lessons from Afghanistan. European Psychiatry, 27(SUPPL.2), S76-S80.	2012	Afghanistan	Case study		ü
Miyake, S., Speakman, E. M., Currie, S., & Howard, N. (2017). Community midwifery initiatives in fragile and conflict-affected countries: a scoping review of approaches from recruitment to retention. Health Policy & Planning, 32(1), 21-33. doi:10.1093/heapol/czw09	2017	Not country specific	Systematic review		ü
Morrison, C. (2002). A symphony of frogs at night. Canadian Nurse, 98(2), 10-11.	2002	Liberia	Editorial, correspondence or opinion piece			ü
Moszynski, P. (2008). Sudanese doctor describes "hell on earth" in Darfur. BMJ, 337, a951.	2008	Sudan	News	ü
Moszynski, P. (2013). Only one doctor is left working in rebel controlled Nuba Mountains. BMJ (Clinical research ed.), 346 (no pagination)(f759).	2013	Sudan	News			ü
Mowafi, H., Hariri, M., Alnahhas, H., Ludwig, E., Allodami, T., Mahameed, B., . . . Zhang, B. (2016). Results of a Nationwide Capacity Survey of Hospitals Providing Trauma Care in War-Affected Syria. JAMA Surgery, 151(9), 815-822. doi:10.1001/jamasurg.2016.1297	2016	Syria	Primary study			ü
Mullan, Z. (2016). Medical neutrality: Resetting the moral compass. The Lancet Global Health, 4(4), e215.	2016	Syria, Yemen and Afghanistan	Editorial, correspondence or opinion piece	ü					ü
Mullany, L. C., Lee, C. I., Paw, P., Shwe Oo, E. K., Maung, C., Kuiper, H., . . . Lee, T. J. (2008). The MOM Project: delivering maternal health services among internally displaced populations in eastern Burma. Reproductive Health Matters, 16(31), 44-56.	2008	Myanmar	Case study		ü
Murad, M. K., & Husum, H. (2010). Trained lay first responders reduce trauma mortality: a controlled study of rural trauma in Iraq. Prehospital & Disaster Medicine, 25(6), 533-539.	2010	Iraq	Primary study		ü	ü
Namakula, J., Witter S., Ssengooba F.,& Ssali S. (2013). Health workers career paths livelihoods and coping strategies in conflict and post conflict Uganda. ReBuild Consortium	2013	Uganda	Technical report			ü		ü
Nicholas, B. (2003). Is war necessary? The American journal of nursing, 103(2), 15.	2003	Not country specific	Editorial, correspondence or opinion piece						ü
Nickerson, J. W. (2015). Ensuring the security of health care in conflict settings: An urgent global health concern. Cmaj, 187(11), E347-E348.	2015	Not country specific	Editorial, correspondence or opinion piece	ü
Nuttman-Shwartz, O., & Sternberg, R. (2017). Social Work in the Context of an Ongoing Security Threat: Role Description, Personal Experiences and Conceptualisation. British Journal of Social Work, 47(3), 903-918. doi:10.1093/bjsw/bcw053	2017	Israel	Case study		ü	ü		ü
O’Connor, K. (2017). Nursing Ethics and the 21st-Century Armed Conflict. Journal of Transcultural Nursing, 28(1), 6-14. doi:10.1177/1043659615620657	2017	Mexico	Narrative review	ü				ü
O'Brien, D. P., Mills, C., Hamel, C., Ford, N., & Pottie, K. (2009). Universal access: the benefits and challenges in bringing integrated HIV care to isolated and conflict affected populations in the Republic of Congo. Conflict & Health [Electronic Resource], 3, 1.	2009	Congo	Case study		ü	ü
O'Brien, E. (2011). Bahrain: continuing imprisonment of doctors. Lancet, 378(9798), 1203-1205	2011	Bahrain	Editorial, correspondence or opinion piece	ü
Oulton, J. A. (2003). Inside view. Armed conflict: consequences and challenges for nurses. International Nursing Review, 50(2), 72-72.	2003	Not country specific	Editorial, correspondence or opinion piece	ü		ü
Palgi, Y., Ben-Ezra, M., & Shrira, A. (2012). The effect of prolonged exposure to war-related stress among hospital personnel with different affect types: lessons from the Second Lebanon War and the Gaza "Cast Lead" operation. European Journal of Psychotraumatology, 3.	2012	Israel	Primary study					ü
Palgi, Y., Ben-Ezra, M., Langer, S., & Essar, N. (2009). The effect of prolonged exposure to war stress on the comorbidity of PTSD and depression among hospital personnel. Psychiatry Research, 168(3), 262-264.	2009	Israel	Primary study					ü
Parfitt, T. (2005). Chechen doctors battle to treat the republic's ills. Lancet, 365(9472), 1675-1676. doi:10.1016/s0140-6736(05)66530-0	2005	Russia	Editorial, correspondence or opinion piece			ü
Parish, C. (2002). The price of war. Nursing Standard, 17(14/15), 18-20.	2002	Not country specific	Editorial, correspondence or opinion piece						ü
Patel, P., Cummings, R., & Roberts, B. (2015). Exploring the influence of the Global Fund and the GAVI Alliance on health systems in conflict-affected countries. Conflict and Health, 9(1), 7. doi:10.1186/s13031-015-0031-z	2015	Afghanistan, Angola, Burundi, Central African Republic, Chad, Colombia, Congo, Eritrea, Iraq, Liberia, Mali, Myanmar, Nepal, Sierra Leone, Somalia, Sri Lanka, Sudan, Timor Leste and Syria	Narrative review		ü
Patel, P., Gibson-Fall, F., Sullivan, R., & Irwin, R. (2017). Documenting attacks on health workers and facilities in armed conflicts. Bulletin of the World Health Organization, 95(1), 79-81. doi:10.2471/BLT.15.168328	2017	Not country specific	Editorial, correspondence or opinion piece	ü
Patterson, V., Swinfen, P., Swinfen, R., Azzo, E., Taha, H., & Wootton, R. (2007). Supporting hospital doctors in the Middle East by email telemedicine: something the industrialized world can do to help. Journal of medical Internet research, 9(4), e30. doi:10.2196/jmir.9.4.e30	2007	Middle East (Iraq, Afghanistan, Pakistan and Kuwait)	Primary study		ü	ü
Pedersen, D. M., Pedersen, K. J., Santitamrongpan, V., & Barker, D. (2012). The Burmese Medic: An International Physician Assistant Analogue. Journal of Physician Assistant Education (Physician Assistant Education Association), 23(3), 51-55.	2012	Myanmar	Editorial, correspondence or opinion piece			ü
Pellegrino, E. D., & Pellegrino, E. D. (2004). Medical ethics suborned by tyranny and war (Vol. 291, pp. 1505-1506). Chicago, Illinois: American Medical Association.	2004	Iraq	Editorial, correspondence or opinion piece			ü				ü
Penfold, R., & Ali, M. (2014). Building medical education and research capacity in areas of conflict and instability: Experiences of the OxPal Medlink in the occupied Palestinian territories. Medicine, Conflict and Survival, 30(3), 166-174.	2014	State of Palestine	Case study		ü
Petersen, R. B. (2009). [The wars in Gaza and the objectivity]. [Norwegian]. Krigen i Gaza og objektivitet. Tidsskrift for den Norske laegeforening : tidsskrift for praktisk medicin, ny raekke, 129(21), 2263-2264.	2009	State of Palestine	Editorial, correspondence or opinion piece	ü					ü
Pham, P. N., Vinck, P., Grace, R., Fricke, A., & VanRooyen, M. (2016). Strategic Documentation of Violence against Healthcare: Towards a Methodology for Accountability. World Health & Population [Electronic Resource], 16(4), 31-37.	2016	Not country specific	Narrative review	ü
Pincock, S. (2006). Salam Ismael. Lancet, 368(9533), 359.	2006	Iraq	Editorial, correspondence or opinion piece			ü
Pollack, R. N. (2003). Doctors in conflict. Lancet, 362(9392), 1327.	2003	Israel	Editorial, correspondence or opinion piece	ü
Poudyal, A. K., Jimba, M., & Wakai, S. (2005). Difficulties of peace-building in Nepal. CMAJ Canadian Medical Association Journal, 172(13), 1663; author reply 1663-1664.	2005	Nepal	Editorial, correspondence or opinion piece						ü
Pruginin, I., Segal-Engelchin, D., Isralowitz, R., & Reznik, A. (2016). Shared War reality effects on the professional quality of life of mental health professionals. Israel Journal of Health Policy Research, 5 (1) (no pagination)(17).	2016	Israel	Primary study					ü
Qirbi, N., & Ismail, S. A. (2017). Health system functionality in a low-income country in the midst of conflict: the case of Yemen. Health Policy & Planning, 32(6), 911-922. doi:10.1093/heapol/czx031	2017	Yemen	Narrative review	ü			ü
ReBUILD Consortium. (2016). Maintaining an effective health workforce during and after conflict Evidence from ReBUILD’s research in northern Uganda. Retrieved from :https://rebuildconsortium.com/resources/briefs/maintaining-an-effective-health-workforce-during-and-after-conflict_evidence-from-rebuild-s-research-in-northern-uganda/	2016	Uganda	Technical report			ü		ü	ü
ReBUILD Consortium. (2013). The Health Worker Incentives Uganda Briefing. Retrieved from: https://rebuildconsortium.com/resources/briefs/the-health-worker-incentives-uganda-briefing/	2013	Uganda	Technical report	ü		ü			ü
Redwood-Campbell, L. J., Sekhar, S. N., & Persaud, C. R. (2014). Health care workers in danger zones: a special report on safety and security in a changing environment. Prehospital & Disaster Medicine, 29(5), 503-507. doi:10.1017/S1049023X14000934	2014	Not country specific	Technical report	ü
Reiss-Koncar, D. (2003). Bandaging Baghdad. Revolution: The Journal for RNs & Patient Advocacy, 4(4), 18-25.	2003	Iraq	News			ü
Richard, A. J., Lee, C. I., Richard, M. G., Oo, E. K., Lee, T., & Stock, L. (2009). Essential trauma management training: addressing service delivery needs in active conflict zones in eastern Myanmar. Human Resources for Health [Electronic Resource], 7, 19.	2009	Myanmar	Case study		ü
Rorie, J. A. (2003). War by any other name. Journal of midwifery & women's health, 48(4), 306.	2003	Iraq	Editorial, correspondence or opinion piece			ü
Rubenstein, L. S., & Bittle, M. D. (2010). Responsibility for protection of medical workers and facilities in armed conflict. Lancet, 375 North American Edition(9711), 329-340. doi:10.1016/S0140-6736(09)61926-7	2010	Not country specific	Narrative review	ü
Saben, J. (2000). Medical training under fire. Western Journal of Medicine, 173(3), 213-214.	2000	Myanmar	Editorial, correspondence or opinion piece		ü
Sahloul, M. Z., Monla-Hassan, J., Sankari, A., Kherallah, M., Atassi, B., Badr, S., . . . Sparrow, A. (2016). War is the Enemy of Health. Pulmonary, Critical Care, and Sleep Medicine in War-Torn Syria. Annals of the American Thoracic Society, 13(2), 147-155. doi:10.1513/AnnalsATS.201510-661PS	2016	Syria	Technical report	ü	ü	ü	ü
Salih, A. M., Ahmed, J. M., Mohamed, J. F., & Alfaki, M. M. (2016). Reinventing the political role of health professionals in conflict prevention & reconciliation: the Sudanese model. Medicine, Conflict & Survival, 32(2), 153-164.	2016	Sudan	Case study						ü
Salvage (2002). Blessed are the peacemakers. Nursing Times, 98(24).	2002	Pakistan	News	ü
Sambunjak, D., & Kovacic, L. (2006). Guard against the oblivion: A role of public health in war. European Journal of Public Health, 16(3), 231-232.	2006	Croatia	Editorial, correspondence or opinion piece			ü
Sankari, A., Atassi, B., & Sahloul, M. Z. (2013). Syrian field hospitals: A creative solution in urban military conflict combat in Syria. Avicenna Journal of Medicine, 3(3), 84-86.	2013	Syria	Case study			ü
Santa Barbara, J., & MacQueen, G. (2004). Peace through health: key concepts. Lancet, 364(9431), 384-386.	2004	Not country specific	Editorial, correspondence or opinion piece						ü
Saunders, S., & London, L. (2012). Health professionals should be speaking out about the victimisation of doctors in Bahrain. South African medical journal = Suid-Afrikaanse tydskrif vir geneeskunde, 102(3 Pt 1), 112.	2012	Bahrain and South Africa	Editorial, correspondence or opinion piece	ü
Selvakone, M. (2009). Doctors in detention and the Hippocratic Oath. CMAJ Canadian Medical Association Journal, 181(10), E243.	2009	Sri Lanka	Editorial, correspondence or opinion piece	ü
Serle, J., & Fleck, F. (2012). Keeping health workers and facilities safe in war. Bulletin of the World Health Organization, 90(1), 8-9. doi:10.2471/BLT.12.030112	2012	Not country specific	Editorial, correspondence or opinion piece	ü
Shamai, M. (2003). Using social constructionist thinking in training social workers living and working under threat of political violence. Social Work, 48(4), 545-555. doi:sw/48.4.545	2003	Israel	Primary study		ü			ü
Shamia, N. A., Mousa Thabet, A. A., & Vostanis, P. (2014). 'Agencies need to prepare staff for trauma of war zone work'. Nursing Times, 110(42), 11-11.	2014	State of Palestine	Editorial, correspondence or opinion piece					ü
Shamia, N. A., Thabet, A. A. M., & Vostanis, P. (2015). Exposure to war traumatic experiences, post-traumatic stress disorder and post-traumatic growth among nurses in Gaza. Journal of Psychiatric & Mental Health Nursing, 22(10), 749-755. doi:10.1111/jpm.12264	2015	State of Palestine	Primary study					ü
Shanks, L., & Schull, M. J. (2000). Rape in war: The humanitarian response. Cmaj, 163(9), 1152-1156.	2000	Not country specific	Editorial, correspondence or opinion piece		ü	ü
Sharma, G. K., Osti, B., & Sharma, B. (2002). Physicians persecuted for ethical practice in Nepal. Lancet, 359(9316), 1519.	2002	Nepal	Editorial, correspondence or opinion piece	ü
Sharony, Z., Eldor, L., Klein, Y., Ramon, Y., Rissin, Y., Berger, Y., . . . Ullmann, Y. (2009). The role of the plastic surgeon in dealing with soft tissue injuries: Experience from the second israel-lebanon war, 2006. Annals of Plastic Surgery, 62(1), 70-74.	2009	Israel	Case study			ü
Sheather, J. (2009). The Sri Lankan doctors and the challenge for medical leadership. Indian journal of medical ethics, 6(4), 179-181.	2009	Sri Lanka	Editorial, correspondence or opinion piece	ü					ü	ü
Sheik, M., Gutierrez, M. I., Bolton, P., Spiegel, P., Thieren, M., & Burnham, G. (2000). Deaths among humanitarian workers. British Medical Journal, 321(7254), 166-168.	2000	Not country specific	Narrative review	ü
Shetty, P. (2013). Protecting health-care workers in the firing line. Lancet, 382(9909), e41-42.	2013	Not country specific	Editorial, correspondence or opinion piece	ü
Sibbald, B. (2013). Physicians, health facilities targeted in war-torn Syria. CMAJ: Canadian Medical Association Journal, 185(9), 755-756. doi:10.1503/cmaj.109-4492	2013	Syria	News	ü		ü	ü
Sidel, V. W., & Levy, B. S. (2006). Commentary: Guard against war: An expanded role for public health. European Journal of Public Health, 16(3), 232.	2006	Not country specific	Editorial, correspondence or opinion piece						ü
Simetka, O., Reilley, B., Joseph, M., Collie, M., & Leidinger, J. (2002). Obstetrics during Civil War: six months on a maternity ward in Mallavi, northern Sri Lanka. Medicine, conflict, and survival, 18(3), 258-270.	2002	Sri Lanka	Primary study			ü
Singh, J. A., & DePellegrin, T. L. (2003). Images of war and medical ethics: physicians should not permit filming of their patients without consent. BMJ: British Medical Journal (International Edition), 326(7393), 774-775.	2003	Iraq	Editorial, correspondence or opinion piece			ü			ü	ü
Sinha, S., David, S., Gerdin, M., & Roy, N. (2013). Vulnerabilities of Local Healthcare Providers in Complex Emergencies: Findings from the Manipur Micro-level Insurgency Database 2008-2009. PLoS Currents, (APR 2013)	2013	India	Primary study	ü
Siriwardhana, C., Adikari, A., Bortel, T., McCrone, P., & Sumathipala, A. (2013). An intervention to improve mental health care for conflict-affected forced migrants in low-resource primary care settings: a WHO MhGAP-based pilot study in Sri Lanka (COM-GAP study). Trials, 14, 423	2013	Sri Lanka	Primary study		ü
Skirtz, A. (2008). Whither the social workers? Why the silence? Social Work, 53(3), 286-288.	2008	Afghanistan and Iraq	Editorial, correspondence or opinion piece						ü
Slagstad K. (2016). Even wars have rules. Tidsskr Nor Legeforen nr. 10, 2016; 136	2016	Syria	Editorial, correspondence or opinion piece	ü
Solberg, K. (2014). Gaza's health and humanitarian crisis. The Lancet, 384(9941), 389-390.	2014	State of Palestine	Editorial, correspondence or opinion piece	ü		ü
Sollom R. & Atkinson H. (2012). Under the Gun Ongoing Assaults on Bahrain's Health System. Physicians for Human Rights (May 2012)	2012	Bahrain	Technical report	ü
Sousa, C., & Hagopianb, A. (2011). Conflict, health care and professional perseverance: A qualitative study in the West Bank. Global Public Health, 6(5), 520-533.	2011	State of Palestine	Primary study	ü		ü
Southall, D. (2011). Armed conflict women and girls who are pregnant, infants and children; a neglected public health challenge. What can health professionals do? Early Human Development, 87(11), 735-742.	2011	Not country specific	Narrative review						ü
Squires, A., Sindi, A., & Fennie, K. (2006). Reconstructing a health system and a profession: priorities of Iraqi nurses in the Kurdish region. Advances in Nursing Science, 29(1), 55-68.	2006	Iraq	Primary study			ü
Squires, A., Sindi, A., & Fennie, K. (2010). Health system reconstruction: perspectives of Iraqi physicians. Global Public Health, 5(6), 561-577. doi:10.1080/17441690903473246	2010	Iraq	Primary study			ü
Sriharan, A., Abdeen, Z., Bojrab, D., David, S., Elnasser, Z., Patterson, T., . . . Noyek, A. (2009). Academic medicine as a bridge to peace: Building Arab and Israeli cooperation. Academic Medicine, 84(11), 1488-1489.	2009	Israel and State of Palestine	Editorial, correspondence or opinion piece						ü
Stone, R. (2006). War zone. Targeted for murder, Iraqi scientists named on a hit list. Science, 312(5782), 1857-1858.	2006	Iraq	Editorial, correspondence or opinion piece	ü			ü
Stone-Brown, K. (2013). Syria: a healthcare system on the brink of collapse. BMJ, 347, f7375.	2013	Syria	Editorial, correspondence or opinion piece				ü
Taha, A. A., & Westlake, C. (2017). Palestinian nurses' lived experiences working in the occupied West Bank. International Nursing Review, 64(1), 83-90. doi:10.1111/inr.12332	2017	State of Palestine	Primary study	ü				ü
Taira, B. R., Cherian, M. N., Yakandawala, H., Kesavan, R., Samarage, S. M., & DeSilva, M. (2009). Survey of Emergency and Surgical Capacity in the Conflict-Affected Regions of Sri Lanka. World Journal of Surgery, 1-5.	2009	Sri Lanka	Primary study			ü
Tanabe, M., Robinson, K., Lee, C. I., Leigh, J. A., Htoo, E. M., Integer, N., & Krause, S. K. (2013). Piloting community-based medical care for survivors of sexual assault in conflict-affected Karen State of eastern Burma. Conflict & Health [Electronic Resource], 7(1), 12.	2013	Myanmar	Primary study		ü
Teela, K. C., Mullany, L. C., Lee, C. I., Poh, E., Paw, P., Masenior, N., . . . Lee, T. J. (2009). Community-based delivery of maternal care in conflict-affected areas of eastern Burma: perspectives from lay maternal health workers. Social Science & Medicine, 68(7), 1332-1340. doi:10.1016/j.socscimed.2009.01.033	2009	Myanmar	Primary study		ü	ü
Tiembre, I., Benie, J., Coulibaly, A., Dagnan, S., Ekra, D., Coulibaly, S., & Tagliante-Saracino, J. (2011). Impact of armed conflict on the health care system of a sanitary district in Cote d'Ivoire. [French] Impact du conflit arme sur le systeme de sante d'un district sanitaire en Cote d'Ivoire. Medecine Tropicale, 71(3), 249-252.	2011	Côte d'Ivoire	Primary study				ü
Tschudin, V., & Schmitz, C. (2003). The impact of conflict and war on international nursing and ethics. Nursing Ethics, 10(4), 354-367. doi:10.1191/0969733003ne618oa	2003	Not country specific	Narrative review						ü
Turk, T., Aboshady, O. A., & Albittar, A. (2016). Studying medicine in crisis: Students' perspectives from Syria (Vol. 38, pp. 861-862). Philadelphia, Pennsylvania: Taylor & Francis Ltd.	2016	Syria	Editorial, correspondence or opinion piece		ü
Urlic, I. (2005). Recognizing inner and outer realities as a process: On some countertransferential issues of the group conductor. Group Analysis, 38(2), 249-263.	2005	Croatia	Case study			ü
VanRooyen, M. J., Eliades, M. J., Grabowski, J. G., Stress, M. E., Juric, J., & Burkle, F. M., Jr. (2001). Medical relief personnel in complex emergencies: perceptions of effectiveness in the former Yugoslavia. Prehospital & Disaster Medicine, 16(3), 145-149.	2001	Bosnia and Herzegovina	Primary study			ü
VanRooyen, M., Venugopal, R., & Greenough, P. G. (2005). International humanitarian assistance: where do emergency physicians belong? Emergency Medicine Clinics of North America, 23(1), 115-131.	2005	Not country specific	Case study			ü
Varley, E. (2010). Targeted doctors, missing patients: Obstetric health services and sectarian conflict in Northern Pakistan. Social Science and Medicine, 70(1), 61-70.	2010	Pakistan	Primary study	ü		ü
Varley, E. (2016). Abandonments, Solidarities and Logics of Care: Hospitals as Sites of Sectarian Conflict in Gilgit-Baltistan. Culture, Medicine & Psychiatry, 40(2), 159-180.	2016	Pakistan	Primary study	ü		ü
Veronese, G. (2013). Self-perceptions of well-being in professional helpers and volunteers operating in war contexts. Journal of health psychology, 18(7), 911-925.	2013	State of Palestine	Primary study					ü
Veronese, G., & Pepe, A. (2015). Sense of Coherence as a Determinant of Psychological Well-Being Across Professional Groups of Aid Workers Exposed to War Trauma. Journal of Interpersonal Violence, 18, 18.	2015	State of Palestine	Primary study					ü
Veronese, G., Pepe, A., & Afana, A. (2016). Conceptualizing the well-being of helpers living and working in war-like conditions: A mixed-method approach. International Social Work, 59(6), 938-952. doi:10.1177/0020872814537855	2016	State of Palestine	Primary study					ü
Veronese, G., Pepe, A., Massaiu, I., De Mol, A. S., & Robbins, I. (2017). Posttraumatic growth is related to subjective well-being of aid workers exposed to cumulative trauma in Palestine. Transcultural Psychiatry, 54(3), 332-356.	2017	State of Palestine	Primary study					ü
Viola, J. M. (2003). On the letters on the war. The American journal of nursing, 103(5), 16; discussion 16.	2003	Iraq	Editorial, correspondence or opinion piece						ü
Vogel, L. (2016). UN inaction emboldens attacks on health care. CMAJ : Canadian Medical Association journal = journal de l'Association medicale canadienne, 188(17-18), E415-E416.	2016	Afganistan, Syria and Yemen	News	ü
Vostanis, P. (2015). Healthcare professionals in war zones are vulnerable too. Journal of Psychiatric & Mental Health Nursing, 22(10), 747-748. doi:10.1111/jpm.12272	2015	Not country specific	Editorial, correspondence or opinion piece					ü
Wakabi, W. (2010). WHO trains surgeons in troubled Somalia. Lancet, 375(9723), 1336.	2010	Somalia	Editorial, correspondence or opinion piece		ü	ü
Wakabi, W. (2011). South Sudan faces grim health and humanitarian situation. The Lancet, 377(9784), 2167-2168.	2011	Sudan	Editorial, correspondence or opinion piece		ü
Wallis L. (2005). Working in a war zone. Nursing Standards. Feb 28-Mar 6, 2001; 15, 24; ProQuest Central p. 19	2005	Sierra Leone	News	ü	ü
Washington, C. H., Tyler, F. J., Davis, J., Shapiro, D. R., Richards, A., Richard, M., . . . Stock, L. M. (2014). Trauma training course: innovative teaching models and methods for training health workers in active conflict zones of Eastern Myanmar. International Journal of Emergency Medicine, 7(1).	2014	Myanmar	Primary study		ü
Weaver, K. (2004). Caring for the living and the dead. Nursing Standard, 18(18), 18-19.	2004	Bosnia and Herzegovina	Editorial, correspondence or opinion piece	ü
Webster, P. (2009). Medical faculties decimated by violence in Iraq. CMAJ Canadian Medical Association Journal, 181(9), 576-578.	2009	Iraq	News	ü
Webster, P. (2016). Facility attacks in Syria contravene Geneva Convention. CMAJ: Canadian Medical Association Journal, 188(7), 491-491. doi:10.1503/cmaj.109-5249	2016	Syria	News	ü
Webster, P. C. (2011). The deadly effects of violence against medical workers in war zones. CMAJ: Canadian Medical Association Journal, 183(13), E981-982. doi:10.1503/cmaj.109-3964	2011	Congo, Afghanistan, Pakistan and Somalia	News	ü
Webster, P. C. (2014). Iraq's growing health crisis. Lancet, 384(9938), 119-120.	2014	Iraq	Editorial, correspondence or opinion piece	ü		ü	ü
Wick, L., & Hassan, S. (2012). No safe place for childbirth: women and midwives bearing witness, Gaza 2008–09. Reproductive Health Matters, 20(40), 7-15. doi:10.1016/S0968-8080(12)40648-6	2012	State of Palestine	Primary study			ü
Wilson, J. F. (2003). Physicians contribute professional expertise worldwide. Annals of Internal Medicine, 138(12), 1013-1016.	2003	Iraq and Kosovo	Editorial, correspondence or opinion piece		ü	ü
Wisborg, T., Murad, M. K., Edvardsen, O., & Husum, H. (2008). Prehospital trauma system in a low-income country: system maturation and adaptation during 8 years. Journal of Trauma, 64(5), 1342-1348.	2008	Iraq	Primary study		ü	ü
Zachariah, R., Bienvenue, B., Ayada, L., Manzi, M., Maalim, A., Engy, E., . . . Harries, A. D. (2012). Practicing medicine without borders: tele-consultations and tele-mentoring for improving paediatric care in a conflict setting in Somalia? Trop Med Int Health, 17(9), 1156-1162. doi:10.1111/j.1365-3156.2012.03047.x	2012	Somalia	Primary study			ü
Zarocostas, J. (2011). Libya's health system struggles after exodus of foreign medical staff. BMJ (Clinical research ed.), 342, d1879.	2011	Libya	Editorial, correspondence or opinion piece				ü	ü

## Sheet: Post-conflict
Record ID		Setting	Publication characteristics	Themes
Author(s) and full citation	Year	Countr(ies) focus of paper	Publication type	Workforce supply; production	Workforce distribution; Deployment	Workforce Performance	Retention	Mental health
Ahmad, K. (2003). After years of war and misrule, Kabul struggles to rebuild. The Lancet, 362(9384), 622-623.	2003	Afghanistan	News	ü			ü
Ahmad, K. (2003). Warlords and bandits slow Afghanistan's efforts to rebuild: Attacks drive relief workers from some areas. The Lancet, 362(9385), 710-711.	2003	Afghanistan	News	ü
Akl, E. A., El-Asmar, K., Maroun, N., Adib, S. M., & Khater-Menassa, B. (2008). Did the post war repatriation of Lebanese physicians drive recent Lebanese medical graduates to emigrate? An observational study. BMC Health Services Research, 8, 195-195.	2008	Lebanon	Primary study		ü
Akunjee, M., & Ali, A. (2002). Healthcare under sanctions in Iraq: an elective experience. Medicine, Conflict and Survival, 18(3), 249-257.	2002	Iraq	Case study	ü
Al Hilfi, T. K., Lafta, R., & Burnham, G. (2013). Health services in Iraq. The Lancet, 381(9870), 939-948.	2013	Iraq	Narrative review	ü	ü
Alakija, P. (2000). The ravages of war. Canadian Medical Association Journal, 163(9), 1148-1149.	2000	Kosovo	Editorial, correspondence or opinion piece			ü
Al-Saffar, S. (2007). Integrating rehabilition of torture victims into the public health of Iraq. Torture : quarterly journal on rehabilitation of torture victims and prevention of torture, 17(2), 156-168.	2007	Iraq	Case study			ü
Ariel, S., Keith, D., Martinez-Ortiz, D., Prosky, P., Shi, L., Tiurean, A., & Whiteside, R. G. (2014). The birth of family therapists: The kosova systemic family therapy training program. Journal of Family Psychotherapy, 25(3), 225-245.	2014	Kosovo	Case study			ü
Armstrong, J., & Ager, A. (2006). Physiotherapy in Afghanistan: An analysis of current challenges. Disability and Rehabilitation, 28(5), 315-322.	2006	Afghanistan	Primary study	ü		ü
Atun, R. A., Kyratsis, I., Jelic, G., Rados-Malicbegovic, D., & Gurol-Urganci, I. (2007). Diffusion of complex health innovations--implementation of primary health care reforms in Bosnia and Herzegovina. Health Policy & Planning, 22(1), 28-39.	2007	Bosnia and Herzegovina	Primary study			ü
Ayiasi, R.M., Rutebemberwa, E., Martineau, T. (2016). Understanding deployment policies and systems for staffing rural areas in Northern Uganda during and after the conflict: synthesis report: ReBUILD consortium. https://rebuildconsortium.com/media/1509/deploymentugandaworkingdraft16dec16b.pdf	2016	Uganda	Technical report	ü	ü	ü
Aziz, C. (2003). Struggling to rebuild Iraq's health-care system. War, sanctions, and mismanagement have left health system in shambles. The Lancet, 362 North American Edition(9392), 1288-1289.	2003	Iraq	News			ü
Baingana, F., & Mangen, P. O. (2011). Scaling up of mental health and trauma support among war affected communities in northern Uganda: lessons learned. Intervention (15718883), 9(3), 291-303. doi: 10.1097/WTF.0b013e32834dfcc3	2011	Uganda	Case study		ü	ü
Balalian, A. A., Simonyan, H., Hekimian, K., & Crape, B. (2014). Adapting continuing medical education for post-conflict areas: assessment in Nagorno Karabagh - a qualitative study. Human Resources for Health, 12(1), 39-39. doi: 10.1186/1478-4491-12-39	2014	Azerbaijan	Primary study			ü
Barbara, J. S. (2006). Medicine, peace, and public policy. Croatian Medical Journal, 47(2), 352-355.	2006	Afghanistan and Iraq	Editorial, correspondence or opinion piece			ü
Beesley, M., Cometto, G., & Pavignani, E. (2011). From drought to deluge: how information overload saturated absorption capacity in a disrupted health sector. Health Policy and Planning, 26(6), 445-452.	2011	Sudan	Case study	ü	ü	ü
Bender, G. J., & Kennally, K. (2016). Implementing a Neonatal Transport System With Simulation in Kosovo. Air Medical Journal, 35(3), 126-131. doi: 10.1016/j.amj.2016.01.002	2016	Kosovo	Case study			ü
Ben-Ezra, M., Palgi, Y., Shrira, A., & Hamama-Raz, Y. (2013). Somatization and Psychiatric Symptoms among Hospital Nurses Exposed to War Stressors. Israel Journal of Psychiatry & Related Sciences, 50(3), 182-186.	2013	Israel	Primary study					ü
Ben-Ezra, M., Palgi, Y., Wolf, J. J., & Shrira, A. (2011). Psychiatric symptoms and psychosocial functioning among hospital personnel during the Gaza War: a repeated cross-sectional study. Psychiatry Research, 189(3), 392-395. doi:10.1016/j.psychres.2011.02.004	2011	Israel	Primary study					ü
Ben-Ezra, M., Palgi, Y., Wolf, J. J., & Shrira, A. (2011). Psychosomatic symptoms among hospital physicians during the Gaza War: a repeated cross-sectional study. Israel Journal of Psychiatry and Related Sciences, 48(3), 170-174.	2011	Israel	Primary study					ü
Bergovec, M., Kuzman, T., Rojnic, M., & Makovic, A. (2002). Zagreb University School of Medicine: Students' grades during war. Croatian Medical Journal, 43(1), 67-70.	2002	Croatia	Primary study	ü
Bertone, M. P., & Witter, S. (2015). An exploration of the political economy dynamics shaping health worker incentives in three districts in Sierra Leone. Social Science & Medicine, 141, 56-63.	2015	Sierra Leone	Primary study	ü		ü
Bertone, M. P., Samai, M., Edem-Hotah, J., & Witter, S. (2014). A window of opportunity for reform in post-conflict settings? The case of Human Resources for Health policies in Sierra Leone, 2002-2012. Conflict & Health, 8, 11.	2014	Sierra Leone	Primary study	ü		ü
Bloom, J. D., & Sondorp, E. (2006). Relations between ethnic Croats and ethnic Serbs at Vukovar General Hospital in wartime and peacetime. Medicine, Conflict and Survival, 22(2), 110-131.	2006	Croatia	Primary study	ü
Bonner, P. (2000). Aussies nurse East Timor back to health. Australian nursing journal (July 1993), 8(3), 20-21.	2000	Timor-Leste	News			ü
Bojaj, G., Skeraj, F., Czabanowska, K., & Burazeri, G. (2016). Level of Competencies of Family Physicians in Kosovo from Different Perspectives. Materia Sociomedica, 28(5), 353-356.	2016	Kosovo	Primary study			ü
Boulton, J. (2016). ‘Ebola don go’: nursing in Sierra Leone. British Journal of Nursing, 25(9), 505-507.	2016	Sierra Leone	Editorial, correspondence or opinion piece	ü		ü
Bristol, N. (2005). Reconstructing Afghanistan's health system. The Lancet, 366(9503), 2075-2076.	2005	Afghanistan	News	ü		ü
Budy, F. C. (2015). Policy Options for Addressing Health System and Human Resources for Health Crisis in Liberia Post-Ebola Epidemic. International Journal of MCH & AIDS, 4(2), 1-7.	2015	Liberia	Editorial, correspondence or opinion piece	ü		ü
Campbell, S. (2000). Improving quality of primary health care in a Sudanese dispensary. Nursing Standard, 14(19), 39-41.	2000	Sudan	Case study	ü		ü
Charlés, L. L. (2015). Scaling Up Family Therapy in Fragile, Conflict-Affected States. Family Process, 54(3), 545-558. doi: 10.1111/famp.12107	2015	Not country specific	Primary study	ü		ü
Chi, P. C., Bulage, P., Urdal, H., & Sundby, J. (2015). Barriers in the delivery of emergency obstetric and neonatal care in post-conflict Africa: Qualitative case studies of Burundi and Northern Uganda. PLoS ONE, 10 (9), e0139120.	2015	Burundi and Uganda	Primary study	ü		ü
Chirwa, Y., Mashange, W., Chandiwana, P., Buzuzi, S., Munyati, S., & Witter, S. (2015). Understanding health worker incentives in post-crisis settings: lessons from health worker in-depth interviews and life histories in Zimbabwe. Liverpool: ReBUILD Consortium http://bit. ly/2eTxz5T.	2015	Zimbabwe	Technical report	ü	ü	ü	ü
Chirwa, Y., Mashange, W., Chandiwana, P., Buzuzi, S., Munyati, S., Chandiwana, B., et al. (2014). Understanding health worker incentives in post-crisis settings: policies to attract and retain health workers in rural areas in Zimbabwe since 1997, a document review. Liverpool: Rebuild Consortium.	2014	Zimbabwe	Technical report	ü	ü	ü	ü
Chirwa, Y., Mashange, W., Chandiwana, P., Buzuzi, S., Munyati, S., Witter, S., et al. (2014). Understanding health worker incentives in three districts of Zimbabwe survey report. Liverpool: Rebuild Consortium.	2014	Zimbabwe	Technical report	ü		ü	ü
Chirwa, Y., Mashange, W., Chandiwana, P., Munyati, S., Witter, S. (2015). Understanding health worker incentives in post-crisis settings: policies to attract and retain public health workers in Zimbabwe: key informant interviews. Liverpool: Rebuild Consortium.	2015	Zimbabwe	Technical report	ü		ü	ü
Clark, P. A. (2006). Reinvigorated activity among midwives in Liberia after 14 years of civil war. International Midwifery, 19(4), 58-59.	2006	Liberia	News	ü		ü
Clarke, S. (2010). A grave new world. Hands Up For Health Workers. Merlin.	2010	Not country specific	Technical report	ü
Cometto, G., Belgrano, E., De Bonis, U., Giustetto, G., Kiss, A., Taliente, P., et al. (2012). Primary surgery in rural areas of southern Sudan. World Journal of Surgery, 36(3), 556-564.	2012	Sudan	Case study			ü
Crichton, M. (2013). Midwifery in Somaliland. The Practising Midwife, 16(10), 20, 22-23.	2013	Somalia	Case study	ü
Crutcher, R. A., Shannon, S. E., Clayton, J., & Duop, D. M. (2008). Sudanese physicians' reintegration programme. The Lancet, 372(9641), 788-789.	2008	Sudan	Editorial, correspondence or opinion piece	ü
Dad Gadi, A., Higuchi, M., Warnasuriya, N., Kawaguchi, L., & Aoyama, A. (2012). Medical students' willingness to work in post-conflict areas: A qualitative study in Sri Lanka. Health (1949-4998), 4(10), 824-831. doi: 10.4236/health.2012.410127	2012	Sri Lanka	Primary study	ü
De Jong, J. T. V. M., & Komproe, I. H. (2002). Closing the gap between psychiatric epidemiology and mental health in post-conflict situations. The Lancet, 359(9320), 1793-1794.	2002	Not country specific	Editorial, correspondence or opinion piece	ü		ü
De Jong, K., & Kleber, R. J. (2007). Emergency conflict-related psychosocial interventions in Sierra Leone and Uganda: lessons from Medecins Sans Frontieres. Journal of Health Psychology, 12(3), 485-497.	2007	Sierra Leone and Uganda	Case study			ü
Devkota, B., & van Teijlingen, E. (2010). Demystifying the Maoist barefoot doctors of Nepal. Medicine, Conflict and Survival, 26(2), 108-123.	2010	Nepal	Primary study	ü
Devkota, B., & van Teijlingen, E. R. (2009). Politicians in apron: case study of rebel health services in Nepal. Asia-Pacific Journal of Public Health, 21(4), 377-384. doi: 10.1177/1010539509342434	2009	Nepal	Systematic review	ü	ü	ü
Dunleavy, K. (2007). Physical therapy education and provision in Cambodia: A framework for choice of systems for development projects. Disability and Rehabilitation, 29(11-12), 903-920.	2007	Cambodia	Case study	ü		ü
El Oakley, R. M., Ghrew, M. H., Aboutwerat, A. A., Alageli, N. A., Neami, K. A., Kerwat, R. M., Elfituri, A. A., Ziglam, H. M., Saifenasser, A. M., Bahron, A. M., Aburawi, E. H., Sagar, S. A., Tajoury, A. E., Benamer, H. T., National Health Systems Conference (2013). Consultation on the Libyan health systems: towards patient-centred services. The Libyan journal of medicine, 8, 10.3402/ljm.v8i0.20…	2013	Libya	Technical report	ü	ü	ü
Eliades, M. J., Lis, J., Barbosa, J., & VanRooyen, M. J. (2001). Post-war Kosovo: Part 2. Assessment of emergency medicine leadership development strategy. Prehospital Disaster Medicine, 16(4), 268-274.	2001	Kosovo	Primary study			ü
Elyan, D. S., Monestersky, J. H., Wasfy, M. O., Noormal, B., & Oyofo, B. A. (2014). Capacity building of public health laboratories in Afghanistan: challenges and successes (2007-2011). Eastern Mediterranean Health Journal, 20(2), 112-119.	2014	Afghanistan	Case study			ü
Fehling, M., Nelson, B. D., Ahn, R., Eckardt, M., Tiernan, M., Purcell, G., et al. (2013). Development of a community-based maternal, newborn and child emergency training package in South Sudan. Public Health, 127(9), 797-805.	2013	Sudan	Primary study			ü
Fujita, N., Zwi, A. B., Nagai, M., & Akashi, H. (2011). A comprehensive framework for human resources for health system development in fragile and post-conflict States. PLoS Medicine, 8(12), e1001146-e1001146.	2011	Afghanistan, Congo and Cambodia	Case study	ü	ü		ü
Gabba, A. E. (2003). An assessment study on improving nursing education and nursing practice in Sierra Leone. West African Journal of Nursing, 14(2).	2003	Sierra Leone	Editorial, correspondence or opinion piece	ü	ü
Goepp, J. G., Johnson, T. D., & Maddow, C. L. (2008). Challenges and promises for nurse education curriculum development in Kosovo: results of an 'accidental ethnography'. Nurse Education Today, 28(4), 419-426.	2008	Kosovo	Primary study	ü
Gulland, A. (2013). Attacks on health workers in conflict areas should be documented for advocacy purposes, conference hears. BMJ (Clinical research ed.), 347, f7259.	2013	Not country specific	News			ü
Hart, L. J., Carr, C., & Fullerton, J. T. (2016). Task Analysis as a Resource for Strengthening Health Systems. Journal of Midwifery & Women's Health, 61(2), 257-262. doi: 10.1111/jmwh.12410	2016	Liberia	Primary study	ü
Hasanovic M., Pajevic I., Avdibegovic E., Kravic N., Moro L., Franciskovic T., et al. (2012). Group analysis training for Bosnia-Herzegovina mental health professionals in the aftermath of the 1992-1995 war. Acta Medica Academica, 41(2), 226-227.	2012	Bosnia and Herzegovina	Editorial, correspondence or opinion piece			ü
Hasanovic, M., & Herenda, S. (2008). Post traumatic stress disorder, depression and anxiety among family medicine residents after 1992-95 war in Bosnia and Herzegovina. Psychiatria Danubina, 20(3), 277-285.	2008	Bosnia and Herzegovina	Primary study					ü
Hasanovic, M., Pajevic, I., Morgan, S., & Kravic, N. (2011). EMDR training for mental health therapists in postwar Bosnia-Herzegovina for increasing their psychotherapy capacities. Acta Medica Saliniana, 40(2), 93.	2011	Bosnia and Herzegovina	Editorial, correspondence or opinion piece			ü
Hawkes, M., Katsuva, J. P., & Masumbuko, C. K. (2009). Use and limitations of malaria rapid diagnostic testing by community health workers in war-torn Democratic Republic of Congo. Malaria Journal, 8 (1), 308.	2009	Congo	Primary study	ü
Henderson, D. C., Mollica, R. F., Tor, S., Lavelle, J., Culhane, M. A., & Hayden, D. (2005). Building primary care practitioners' attitudes and confidence in mental health skills in a post-conflict society: a Cambodian example. Journal of Nervous & Mental Disease, 193(8), 551-559.	2005	Cambodia	Primary study			ü
Herberg, P. (2005). Nursing, midwifery and allied health education programmes in Afghanistan. International Nursing Review, 52(2), 123-133.	2005	Afghanistan	Case study	ü
Hexom, B., Calvello, E. J. B., Babcock, C. A., Fowler, R., Theodosis, C., Sirleaf, J. A., et al. (2012). A model for emergency medicine education in post-conflict Liberia. African Journal of Emergency Medicine, 2(4), 143-150.	2012	Liberia	Case study	ü		ü
Himmler, B. (2009). Health care diplomacy: the Iraq experience and how it can shape the future. Military Medicine, 174(12), xviii-xx.	2009	Iraq	Editorial, correspondence or opinion piece	ü
Hodgetts, G., Broers, T., Godwin, M., Bowering, E., & Hasanovic, M. (2003). Post-traumatic stress disorder among family physicians in Bosnia and Herzegovina. Family Practice, 20(4), 489-491.	2003	Bosnia and Herzegovina	Primary study					ü
Homan, F. F., Hammond, C. S., Thompson, E. F., Kollisch, D. O., & Strickler, J. C. (2010). Post-conflict transition and sustainability in Kosovo: establishing primary healthcare-based antenatal care. Prehospital & Disaster Medicine, 25(1), 28-33.	2010	Kosovo	Case study	ü
Howard N., Woodward A., Patel D., Shafi A., Oddy L., ter Veen A., et al. (2014). Perspectives on reproductive healthcare delivered through a basic package of health services in Afghanistan: a qualitative study. BMC Health Services Research, 14, 359.	2014	Afghanistan	Primary study	ü		ü	ü
Jerliu, N., Burazeri, G., Ramadani, N., Hyska, J., & Brand, H. (2013). Knowledge and practices of physicians regarding health status and health care services for older people in transitional Kosovo. Medical Archives (Sarajevo, Bosnia and Herzegovina), 67(3), 164-167.	2013	Kosovo	Primary study			ü
Kabeza, A. B., George, N., Nyundo, M., & Levine, A. C. (2013). Development of emergency medicine in Rwanda. African Journal of Emergency Medicine, 3(3), 103-109.	2013	Rwanda	Case study	ü
Keough, M. E., & Samuels, M. F. (2004). The Kosovo Family Support Project: offering psychosocial support for families with missing persons. Social Work, 49(4), 587-594. doi: sw/49.4.587	2004	Kosovo	Case study			ü
Khodjamurodov, G., & Rechel, B. (2010). Health systems in transition. Health Systems in Transition, 12(2), v-xix, 1-154.	2010	Tajikistan	Technical report	ü	ü	ü
Kienzler, H. (2012). The social life of psychiatric practice: Trauma in postwar Kosova. Medical Anthropology: Cross Cultural Studies in Health and Illness, 31(3), 266-282.	2012	Kosovo	Primary study			ü
Kronfol, N. M. (2006). Rebuilding of the Lebanese health care system: Health sector reforms. Eastern Mediterranean Health Journal, 12(3-4), 459-473.	2006	Lebanon	Case study	ü
Kuypers, B. (2005). Assessing maternity services: 'collateral damage' of the Iraq war. RCM Midwives, 8(4), 160-162.	2005	Iraq	News			ü
Kuypers, B. (2005). Healing the wounds of war: the damage caused to maternity care in Iraq. Practising Midwife, 8(11): 38.	2005	Iraq	Case study			ü
Leather, A., Ismail, E. A., Ali, R., Abdi, Y. A., Abby, M. H., Gulaid, S. A., . . . Gulaid, S. A. (2006). Working together to rebuild health care in post-conflict Somaliland. Lancet, 368 North American Edition(9541), 1119-1125.	2006	Somalia	Case study	ü		ü
Lee, P. T., Kruse, G. R., Chan, B. T., Massaquoi, M. B. F., Panjabi, R. R., Dahn, B. T., & Gwenigale, W. T. (2011). An analysis of Liberia's 2007 national health policy: lessons for health systems strengthening and chronic disease care in poor, post-conflict countries. Globalization and Health, 7 (no pagination)(37).	2011	Liberia	Narrative review	ü		ü
Lori, J. R., Majszak, C. M., & Martyn, K. K. (2010). Home-based life-saving skills in Liberia: acquisition and retention of skills and knowledge. Journal of Midwifery & Women's Health, 55(4), 370-377.	2010	Liberia	Primary study			ü
Lori, J. R., Munro, M. L., Moore, J. E., & Fladger, J. (2013). Lessons learned in Liberia: preliminary examination of the psychometric properties of trust and teamwork among maternal healthcare workers. BMC Health Services Research, 13(1), 134-134. doi:10.1186/1472-6963-13-134	2013	Liberia	Primary study			ü
Low, S., Tun, K. T., Mhote, N. P., Htoo, S. N., Maung, C., Kyaw, S. W., . . . Pocock, N. S. (2014). Human resources for health: task shifting to promote basic health service delivery among internally displaced people in ethnic health program service areas in eastern Burma/Myanmar. Global health action, 7, 24937.	2014	Myanmar	Primary study	ü		ü
Magnusson, L., & Ahlstrom, G. (2012). Experiences of providing prosthetic and orthotic services in Sierra Leone--the local staff's perspective. Disability and rehabilitation, 34(24), 2111-2118.	2012	Sierra Leone	Primary study			ü
Mansoor, G. F., Hill, P. S., & Barss, P. (2012). Midwifery training in post-conflict Afghanistan: tensions between educational standards and rural community needs. Health Policy & Planning, 27(1), 60-68.	2012	Afghanistan	Primary study	ü	ü
Marlowe, P., & Mahmood, M. A. (2009). Public health and health services development in postconflict communities: a case study of a Safe Motherhood project in East Timor. Asia-Pacific Journal of Public Health, 21(4), 469-476. doi:10.1177/1010539509345520	2009	Timor-Leste	Primary study	ü		ü
Martineau T., Rutebemberwa E., Mangwi R., Chirwe Y., & Raven J. (2012). Understanding deployment policies and systems for staffing rural areas. ReBuold Consortium 2012.	2012	Uganda and Zimbabwe	Technical report		ü
Martineau, T., McPake, B., Theobald, S., Raven, J., Ensor, T., Fustukian, S., . . . Witter, S. (2017). Leaving no one behind: lessons on rebuilding health systems in conflict- and crisis-affected states. BMJ Global Health, 2(2), e000327. doi:10.1136/bmjgh-2017-000327	2017	Sierra Leone, Zimbabwe, Uganda and Cambodia	Case study		ü	ü
Mason, C. (2010). Polluted waterways and physician shortages. CMAJ : Canadian Medical Association journal = journal de l'Association medicale canadienne, 182(14), E689-690.	2010	Liberia	News	ü		ü
Maylin, M., Monsuez, J. J., Ibata, P., & Rizet, R. (2001). Health and war in Congo-Brazzaville [11]. Lancet, 357(9256), 640-641.	2001	Congo	Editorial, correspondence or opinion piece			ü
Mbanjumucyo, G., DeVos, E., Pulfrey, S., & Epino, H. M. (2015). State of emergency medicine in Rwanda 2015: An innovative trainee and trainer model. International Journal of Emergency Medicine, 8 (1) (no pagination)(20).	2015	Rwanda	Case study	ü		ü
Medact (2008). Rehabilitation Under Fire- Health Care in Iraq 2003-2007	2008	Iraq	Technical report	ü		ü
Medeiros, E. (2007). Integrating mental health into post-conflict rehabilitation: The case of Sierra Leonean and Liberian 'child soldiers'. Journal of health psychology, 12(3), 498-504.	2007	Sierra Leone and Liberia	Case study			ü
Mirzoev, T. N., Green, A. T., & Newell, J. N. (2007). Progress towards health reform in Tajikistan. J Health Organ Manag, 21(6), 495-505. doi:10.1108/14777260710834292	2007	Tajikistan	Narrative review	ü	ü		ü
Miyake, S., Speakman, E. M., Currie, S., & Howard, N. (2017). Community midwifery initiatives in fragile and conflict-affected countries: a scoping review of approaches from recruitment to retention. Health Policy & Planning, 32(1), 21-33. doi:10.1093/heapol/czw093	2017	Not country specific	Systematic review	ü	ü	ü		ü
Morikawa, M. J. (2003). Primary care training in Kosovo. Family Medicine, 35(6), 440-444.	2003	Kosovo	Case study			ü		ü
Moyo, N. T. (2008). ICM assists at a 'rebirth': the Midwives Association of Sierra Leone. International Midwifery, 21(1), 10-11.	2008	Sierra Leone	Editorial, correspondence or opinion piece	ü		ü	ü
Murray, S. (2009). Helping hands for health workers in fragile states. FocusHealthcare. Retrieved from http://focushealthcare.com/helping-hands-for-health-workers-in-fragile-states/	2009	Liberia	News	ü			ü
Najafizada, S. A., Labonte, R., & Bourgeault, I. L. (2014). Community health workers of Afghanistan: a qualitative study of a national program. Conflict & Health [Electronic Resource], 8, 26.	2014	Afghanistan	Primary study	ü		ü
Namakula, J. & Ssengooba F. Attraction and retention of Health Workers in Northern Uganda: Implications for faster reconstruction and Universal Coverage? ReBuild Consortium.		Uganda	Technical report	ü		ü
Namakula, J., & Witter, S. (2014). Living through conflict and post-conflict: experiences of health workers in northern Uganda and lessons for people-centred health systems. Health Policy Plan, 29 Suppl 2, ii6-14. doi:10.1093/heapol/czu022	2014	Uganda	Primary study			ü	ü
Namakula, J., Witter S. (2014). Policies to attract and retain health workers in Northern Uganda during and after conflict. ReBuild Consortium (July 2014).	2014	Uganda	Technical report	ü	ü	ü
Namakula, J., Witter S., Ssengooba R. (2014). Health worker incentives during and after the conflict in Northern Uganda. ReBuild Consortium (August 2014).	2014	Uganda	Technical report	ü	ü	ü	ü
Namakula, J., Witter, S., & Ssengooba, F. (2016). Health worker experiences of and movement between public and private not-for-profit sectors-findings from post-conflict Northern Uganda. Human resources for health, 14(1), 18. doi:10.1186/s12960-016-0114-y	2016	Uganda	Primary study		ü		ü
Namakula, J., Witter, S., Ssengooba F.,& Ssali S. (2013). Health workers career paths livelihoods and coping strategies in conflict and post conflict Uganda. ReBuild Consortium	2013	Uganda	Technical report	ü	ü	ü
Oyerinde, K., Harding, Y., Amara, P., Kanu, R., Shoo, R., & Daoh, K. (2011). The status of maternal and newborn care services in Sierra Leone 8 years after ceasefire. International Journal of Gynecology and Obstetrics, 114(2), 168-173.	2011	Sierra Leone	Primary study	ü		ü
Palmer, J. J., Surur, E. I., Checchi, F., Ahmad, F., Ackom, F. K., & Whitty, C. J. (2014). A mixed methods study of a health worker training intervention to increase syndromic referral for gambiense human African trypanosomiasis in South Sudan. PLoS Neglected Tropical Diseases [electronic resource], 8(3), e2742.	2014	Sudan	Primary study			ü
Pavignani, E. (2011). Human resources for health through conflict and recovery: Lessons from African countries. Disasters, 35(4), 661-679.	2011	Mozambique, Angola, Sudan and Somalia	Case study	ü		ü
Percival, V., Richards, E., MacLean, T., & Theobald, S. (2014). Health systems and gender in post-conflict contexts: building back better? Conflict and Health, 8(1), 19. doi:10.1186/1752-1505-8-19	2014	Not country specific	Narrative review	ü
Petit, D., Sondorp, E., Mayhew, S., Roura, M., & Roberts, B. (2013). Implementing a Basic Package of Health Services in post-conflict Liberia: Perceptions of key stakeholders. Social Science and Medicine, 78(1), 42-49.	2013	Liberia	Primary study			ü
Prodan-Bhalla, N. (2003). My journey to Sri Lanka. Canadian Nurse, 99(9), 8-10.	2003	Sri Lanka	Editorial, correspondence or opinion piece	ü		ü
Reamy, J., & Gedik, G. (2001). Health human resource reform in Tajikistan: part of a masterplan for change. Cah Sociol Demogr Med, 41(3-4), 327-345.	2001	Tajikistan	Case study	ü		ü
ReBUILD Consortium (2014). Managing human resources in post-conflict health systems: a review of research and knowledge gaps. (October 2014)	2014	Not country specific	Technical report	ü	ü	ü
ReBUILD Consortium (2015). Evidence for supporting a skilled health workforce for all in Sierra Leone. October 2015	2015	Sierra Leone	Technical report			ü
ReBUILD Consortium (2015). Research to inform health systems development An overview of the ReBUILD RPC in Cambodia. November 2015.	2015	Cambodia	Technical report	ü	ü	ü
ReBUILD Consortium (2015). The challenge of retaining health workers in Zimbabwe findings from ReBUILD research. August 2015	2015	Zimbabwe	Technical report			ü
ReBUILD Consortium (2015). The challenge of retaining health workers in Zimbabwe Implications for Universal Health Coverage. August 2015.	2015	Zimbabwe	Technical report			ü
ReBUILD Consortium (2016). Evidence submitted by the ReBUILD Research Programme Consortium to the High-Level Commission on Health Employment and Economic Growth. (16 June 2016).	2016	Not country specific	Technical report	ü	ü	ü
ReBUILD Consortium (2016). Maintaining an effective health workforce during and after conflict Evidence from ReBUILD’s research in northern Uganda. April 2016.	2016	Uganda	Technical report	ü	ü	ü
ReBUILD Consortium. Exploring the remuneration of primary healthcare workers: findings on incomes and income use strategies. What lessons can be learnt to design effective financial incentives?		Sierra Leone	Technical report			ü
ReBUILD Consortium. Incentives to improve health workers’ retention and motivation: implementation challenges and informal practices at district level. The role of DHMTs and NGOs. Policy Brief		Sierra Leone	Technical report			ü
ReBUILD Consortium. Key messages from ReBUILD Research in Uganda		Uganda	Technical report	ü	ü	ü
Roome, E., Raven, J., & Martineau, T. (2014). Human resource management in post-conflict health systems: review of research and knowledge gaps. Conflict & Health [Electronic Resource], 8, 18.	2014	Not country specific	Narrative review	ü	ü	ü
Schmidt-Ehry, G. (2000). Training and research for implementation of health care system reform in Cambodia. Asia-Pacific journal of public health / Asia-Pacific Academic Consortium for Public Health, 12 Suppl, S21-27.	2000	Cambodia	Case study			ü
Silove, D., Rees, S., Tam, N., Liddell, B., & Zwi, A. (2011). Staff management and capacity building under conditions of insecurity: Lessons from developing mental health service and research programs in post-conflict Timor-Leste. Australasian Psychiatry, 19(SUPPL. 1), S90-S94.	2011	Timor-Leste	Case study			ü
Simunovic, V. J. (2007). Health care in Bosnia and Herzegovina before, during, and after 1992-1995 war: a personal testimony. Conflict & Health [Electronic Resource], 1, 7.	2007	Bosnia and Herzegovina	Case study	ü		ü
Smith, J. M., Currie, S., Azfar, P., & Rahmanzai, A. J. (2008). Establishment of an accreditation system for midwifery education in Afghanistan: maintaining quality during national expansion. Public Health, 122(6), 558-567.	2008	Afghanistan	Case study
Smith, J. R., Ho, L. S., Langston, A., Mankani, N., Shivshanker, A., & Perera, D. (2013). Clinical care for sexual assault survivors multimedia training: a mixed-methods study of effect on healthcare providers' attitudes, knowledge, confidence, and practice in humanitarian settings. Confl Health, 7, 14. doi:10.1186/1752-1505-7-14	2013	Congo	Primary study	ü
Smitz, M. F., Witter, S., Lemiere, C., Eozenou, P. H., Lievens, T., Zaman, R. U., . . . Hou, X. (2016). Understanding Health Workers' Job Preferences to Improve Rural Retention in Timor-Leste: Findings from a Discrete Choice Experiment. PLoS ONE [Electronic Resource], 11(11), e0165940.	2016	Timor-Leste	Primary study		ü	ü
So S. & Witter S. (2016). The evolution of human resources for health policies in post-conflict Cambodia. ReBUILD Consortium. Working paper no. 19 (February 2016. )	2016	Cambodia	Technical report	ü	ü	ü
So S., Alonso-Garbayo A., Witter S. (2016). Learning from the experiences of health workers in conflict-affected Cambodia to improve motivation and retention: analysis of life histories. ReBuild Consortium. Working paper no. 23. November 2016.	2016	Cambodia	Technical report			ü	ü
So, S., Alonso-Garbayo, A. and Witter, S. 2016. Learning from the experiences of health workers in conflict-affected Cambodia to improve motivation and retention: analysis of life histories. ReBUILD RPC Working Paper.	2016	Cambodia	Technical report	ü	ü	ü	ü
Ssengooba, F., Kawooya, V., Namakula, J., & Fustukian, S. (2017). Application of social network analysis in the assessment of organization infrastructure for service delivery: a three district case study from post-conflict northern Uganda. Health Policy Plan, 32(8), 1193-1202. doi:10.1093/heapol/czx071	2017	Uganda	Primary study	ü		ü	ü
Stambolovic, V., Duric, M., Donic, D., Kelecevic, J., & Rakocevic, Z. (2006). Patient-physician relationship in the aftermath of war. Journal of Medical Ethics, 32(12), 739-742.	2006	Serbia	Primary study			ü
Stevens, J. C., Reilley, B., Hargreaves, S., & Sattar, A. (2004). A year in Afghanistan - Herat hospital paediatric ward. British Journal of General Practice, 54(507), 794-795.	2004	Afghanistan	News	ü		ü
Swan, B. A. (2004). Nursing infrastructure in Iraq: rebuilding a war-torn country. AAACN Viewpoint, 26(6), 6-7.	2004	Iraq	Editorial, correspondence or opinion piece			ü
Tawfik-Shukor, A., & Khoshnaw, H. (2010). The impact of health system governance and policy processes on health services in Iraqi Kurdistan. BMC International Health and Human Rights, 10 (1) (no pagination)(14).	2010	Iraq	Narrative review	ü		ü
The Capacity Project. (2007). Ready to Rebuild: Sudanese Doctors Return Home. IntraHealth International. Retrieved from https://www.capacityproject.org/index.php%3Foption=com_content&task=view&id=139&Itemid=108.html	2007	Sudan	Technical report	ü
Thompson, E., Harding, A. L., Pond, F., Hammond, C., & Taylor, M. (2006). A partnership to improve health care in Kosovo. American Journal of Nursing, 106(11), 72CC-72HH.	2006	Kosovo	Technical report			ü
Tosevski, D. L., Milovancevic, M. P., Pejuskovic, B., Deusic, S. P., Mikulec, E. T., & Hofvedt, B. O. (2006). Burnout syndrome of general practitioners in post-war period [1]. Epidemiologia e Psichiatria Sociale, 15(4), 307-310.	2006	Serbia and Bosnia and Herzegovina	Editorial, correspondence or opinion piece			ü
Tribe, R., Weerasinghe, D., & Parameswaran, S. (2014). Increasing mental health capacity in a post-conflict country through effective professional volunteer partnerships: A series of case studies with government agencies, local NGOs and the diaspora community. International Review of Psychiatry, 26(5), 558-565.	2014	Sri Lanka	News			ü
Tulloch, O., Raven, J., & Martineau, T. (2011). Human Resources for Health in post-conflict settings. Liverpool: ReBUILD Consortium.	2011	Not country specific	Technical report	ü	ü	ü
Turkmani, S., Currie, S., Mungia, J., Assefi, N., Javed Rahmanzai, A., Azfar, P., & Bartlett, L. (2013). 'Midwives are the backbone of our health system': lessons from Afghanistan to guide expansion of midwifery in challenging settings. Midwifery, 29(10), 1166-1172.	2013	Afghanistan	Primary study	ü
van der Veen, A., van Pietersom, T., Lopes Cardozo, B., Rushiti, F., Ymerhalili, G., & Agani, F. (2015). Integrating staff well-being into the Primary Health Care system: a case study in post-conflict Kosovo. Conflict & Health [Electronic Resource], 9, 21.	2015	Kosovo	Case study			ü		ü
van der Veer, G., & Francis, F. T. (2011). Field based training for mental health workers, community workers, psychosocial workers and counsellors: a participant-oriented approach. Intervention (15718883), 9(2), 145-153. doi:10.1097/WTF.0b013e32834902f1	2011	Not country specific	Case study			ü
Vanier, V. K., VanRooyen, M. J., Lis, J., & Eliades, M. J. (2001). Post-war Kosovo: Part 1. Assessment of prehospital emergency services. Prehosp Disaster Med, 16(4), 263-267.	2001	Kosovo	Primary study			ü
Varpilah, S. T., Safer, M., Frenkel, E., Baba, D., Massaquoi, M., & Barrow, G. (2011). Rebuilding human resources for health: a case study from Liberia. Human Resources for Health [Electronic Resource], 9, 11.	2011	Liberia	Case study	ü	ü	ü
Ventevogel, P., Ndayisaba, H., & van de Put, W. (2011). Psychosocial assistance and decentralised mental health care in post conflict Burundi 2000 S 2008. Intervention (15718883), 9(3), 315-331. doi:10.1097/WTF.0b013e32834dffea	2011	Burundi	Technical report			ü
Voelker, R. (2008). Iraqi health minister works to reform, restore neglected system. JAMA - Journal of the American Medical Association, 300(6), 639.	2008	Iraq	News			ü
Warsame, A., Handuleh, J., & Patel, P. (2016). Prioritization in somali health system strengthening: A qualitative study. International Health, 8(3), 204-210.	2016	Somalia	Primary study	ü	ü	ü	ü
Weaver, F. M., Burns, S. P., Evans, C. T., Rapacki, L. M., Goldstein, B., & Hammond, M. C. (2009). Provider perspectives on soldiers with new spinal cord injuries returning from Iraq and Afghanistan. Archives of Physical Medicine & Rehabilitation, 90(3), 517-521. doi:10.1016/j.apmr.2008.09.560	2009	Bosnia and Herzegovina	Editorial, correspondence or opinion piece	ü
Webster, P. C. (2011). Iraq's health system yet to heal from ravages of war. Lancet, 378 North American Edition(9794), 863-866. doi:10.1016/S0140-6736(11)61399-8	2011	Iraq	Editorial, correspondence or opinion piece	ü		ü
Wen, L. S., & Char, D. M. (2011). Existing infrastructure for the delivery of emergency care in post-conflict Rwanda: An initial descriptive study. African Journal of Emergency Medicine, 1(2), 57-61.	2011	Rwanda	Primary study			ü
Williams, J. L., & McCarthy, B. (2005). Observations from a maternal and infant hospital in Kabul, Afghanistan - 2003. Journal of Midwifery and Women's Health, 50(4), e31-e35.	2005	Afghanistan	Primary study			ü
Wilson, W. (2008). Foya Hospital, Liberia; Medicine in a Post Conflict Setting. Heart, Lung and Circulation, 17, S32-S36.	2008	Liberia	Case study			ü
Witter S., Bertone M. P., Wurie H., Samai M., Edem-Hotah J., Amara R. (2015). Health worker incentives- survey report, Sierra Leone. ReBuild Consortium (January 2015).	2015	Sierra Leone	Technical report			ü
Witter S., Chirwa Y., Namakula J., Samai M., So S. (2012). Understanding health worker incentives in post conflict settings. ReBuild Consortium , Project protocol summary 2012.	2012	Not country specific	Technical report	ü	ü	ü
Witter S., Tulloch O., Martineau T. (Witter, S., Tulloch, O. and Martineau, T. 2012. Health workers’ incentives in post-conflict settings – a review of the literature and framework for research. ReBUILD RPC research report. ). Health workers’ incentives in post-conflict settings – a review of the literature and framework for research	2012	Not country specific	Technical report	ü	ü	ü
Witter S., Wurie H., Bertone M. P. (2014). Witter, S., Wurie, H. and Bertone, M. 2014. The Free Health Care Initiative: how has it affected health workers in Sierra Leone? ReBUILD RPC Research Report The Free Health Care Initiative- How Has it Affected Health Workers in Sierra Leone	2014	Sierra Leone	Technical report	ü		ü
Witter, S., Bertone, M. P., Chirwa, Y., Namakula, J., So, S., & Wurie, H. R. (2016). Evolution of policies on human resources for health: opportunities and constraints in four post-conflict and post-crisis settings. Conflict & Health [Electronic Resource], 10, 31.	2016	Uganda, Sierra Leone, Cambodia and Zimbabwe	Primary study	ü	ü	ü
Witter, S., Falisse, J.-B., Bertone, M. P., Alonso-Garbayo, A., Martins, J. S., Salehi, A. S., . . . Martins, J. S. (2015). State-building and human resources for health in fragile and conflict-affected states: exploring the linkages. Human Resources for Health, 13(1), 33-33. doi:10.1186/s12960-015-0023-5	2015	Not country specific	Primary study		ü	ü
Witter, S., Mashange, W., Namakula, J., Wurie, H.R., Ssengooba, F. and Alonso-Garbayo, A. (2017) Incentives for health workers to stay in post and in rural areas: findings from four conflict- and crisis-affected countries ReBUILD RPC Working Paper No. 26	2017	Uganda, Sierra Leone, Cambodia and Zimbabwe	Technical report	ü		ü	ü
Witter, S., Namakula, J., Alonso-Garbayo, A., Wurie, H., Theobald, S., Mashange, W., . . . Martineau, T. (2017). Experiences of using life histories with health workers in post-conflict and crisis settings: methodological reflections. Health Policy & Planning, 32(4), 595-601. doi:10.1093/heapol/czw166	2017	Uganda, Sierra Leone, Cambodia and Zimbabwe	Primary study			ü	ü
Witter, S., Wurie, H., & Bertone, M. P. (2016). The free health care initiative: how has it affected health workers in Sierra Leone? Health Policy & Planning, 31(1), 1-9. doi:10.1093/heapol/czv006	2016	Sierra Leone	Primary study	ü		ü
Witter,S., Kosia Y. T., Samai M. (2012). Health worker incentives- stakeholder mapping report (Sierra Leone). ReBUILD Consortium (October 2012)	2012	Sierra Leone	Technical report			ü	ü
Woodward, A., Fyfe, M., Handuleh, J., Patel, P., Godman, B., Leather, A., & Finlayson, A. (2014). Diffusion of e-health innovations in 'post-conflict' settings: a qualitative study on the personal experiences of health workers. Human Resources for Health, 12(1), 22-22. doi:10.1186/1478-4491-12-22	2014	Liberia, State of Palestine, Sierra Leone and Somalia	Primary study			ü	ü
World Health Organization (2005). Guide to Health Workforce Development in Post-Conflict Environments. World Health Organization, Geneva, Switzerland.	2005	Not country specific	Technical report	ü		ü	ü
Wurie H. & Witter S. (2014).Serving through and after conflict life histories of health workers in Sierra Leone. ReBuild Consortium (June 2014).	2014	Sierra Leone	Technical report	ü	ü	ü	ü
Wurie H., Samai M. H., Witter S. (2014). Staffing the public health sector in Sierra Leone, 2005‐11: findings from routine data analysis. ReBuild Consortium. September 2014.	2014	Sierra Leone	Technical report	ü	ü	ü
Wurie, H. R., Samai, M., & Witter, S. (2016). Retention of health workers in rural Sierra Leone: findings from life histories. Human Resources for Health, 14, 1-15. doi:10.1186/s12960-016-0099-6	2016	Sierra Leone	Primary study	ü	ü	ü
Yagos, W. O., Olok, G. T., Ovuga, E., & Tabo Olok, G. (2017). Use of information and communication technology and retention of health workers in rural post-war conflict Northern Uganda: findings from a qualitative study. BMC Medical Informatics & Decision Making, 17, 1-8.	2017	Uganda	Primary study			ü
Youngs (2006). Human Resources for Health Programs for Countries in Conflict and Post-Conflict Situations. IntraHealth International (December 2006).	2006	Not country specific	Technical report	ü		ü
Zafar, S., Sikander, S., Hamdani, S. U., Atif, N., Akhtar, P., Nazir, H., . . . Rahman, A. (2016). The effectiveness of Technology-assisted Cascade Training and Supervision of community health workers in delivering the Thinking Healthy Program for perinatal depression in a post-conflict area of Pakistan - study protocol for a randomized controlled trial. Trials, 17, 188.	2016	Pakistan	Primary study			ü
